# Supplementary material for: Gut microbiome encoded purine and amino acid pathways present prospective biomarkers for predicting metformin therapy efficacy in newly diagnosed T2D patients
Source: Gut Microbes. 2024 Jun 13;16(1):2361491. doi: 10.1080/19490976.2024.2361491 (PMC11178274; doi:10.1080/19490976.2024.2361491)
Supplement: Supplemental Material [file KGMI_A_2361491_SM1991.zip]

Archive with 11 entries (11 files):
- Supplementary/Supplementary file 1.xlsx
- Supplementary/Supplementary file 10.xlsx
- Supplementary/Supplementary file 11.xlsx
- Supplementary/Supplementary file 2.xlsx
- Supplementary/Supplementary file 3 A B.xlsx
- Supplementary/Supplementary file 4.xlsx
- Supplementary/Supplementary file 5 A B.xlsx
- Supplementary/Supplementary file 6.xlsx
- Supplementary/Supplementary file 7 A B.xlsx
- Supplementary/Supplementary file 8.docx
- Supplementary/Supplementary file 9.xlsx
