# Supplementary material for: Gut microbiome encoded purine and amino acid pathways present prospective biomarkers for predicting metformin therapy efficacy in newly diagnosed T2D patients
Source: Gut Microbes. 2024 Jun 13;16(1):2361491. doi: 10.1080/19490976.2024.2361491 (PMC11178274; doi:10.1080/19490976.2024.2361491)
Supplement: Supplemental Material [file KGMI_A_2361491_SM1991.zip › Supplementary/Supplementary file 1.xlsx]

## Sheet: Supplementary file 1
Sample ID	Acetic acid	Propionic acid	Isobutyric acid	Butyric acid	Isovaleric acid	Valeric acid	Caproic acid	Cholic acid	Chenodeoxycholic acid	Deoxycholic acid	Glycocholic acid	Glycochenodeoxycholic acid	Glycodeoxycholic acid	Glycolithocholic acid	Lithocholic acid	Taurocholic acid	Taurochenodeoxycholic acid	Taurodeoxycholic acid	Taurolithocholic acid	Ursodeoxycholic acid	Acetylcarnitine	Arginine	Butyrylcarnitine	Carnitine	Carnosine_neg	Citrulline	Creatinine	Cystathionine	Cystine	Glutamic acid	Glutamine	Histidine	Hydroxy-proline	Isoleucine	Isovalerylcarnitine	Kynurenic acid	Leucine	Lysine	Melatonin	Methionine	Myristoylcarnitine	Octanoylcarnitine	Ornithine	Palmitoylcarnitine	Phenylalanine	Proline	Propionylcarnitine	Putrescine	Serotonine
OM1273-1	15803.9	10384.8	1145.9	9652.28	3279.39	1083.29	<LOD	13.0093	1984.98	10951.4	1.52037	2.54074	4.62593	<LOD	10323.8	<LOD	0.931481	0.331481	<LOD	383.341	1591	1113370	385	79495	177498	20914835	995462	33890	58454	116801706	17480764	1331862	122895	10299341	195	30937	16847731	8857019	<LOD	13266837	1577	<LOD	8681162	7572	17090317	13798527	<LOD	12939560	<LOD
OM1273-3	17605.5	9672.61	750.772	5868.96	1663.09	802.84	<LOD	11.1019	1443.16	2261.91	0.567925	1.17925	2.66226	<LOD	2716.13	<LOD	<LOD	0.556604	0.19434	55.5019	102	301121	<LOD	3180	22364	3653084	4018	13806	23824	14850932	1071652	213652	35932	1066644	16	3518	3137618	2733138	<LOD	1093892	1425	<LOD	441843	3906	1070055	1548282	<LOD	397751	<LOD
OM1340-1	3270.75	740.998	262.337	912.875	656.125	183.922	68.6661	<LOD	851.34	1866.89	0.228	0.424	2.932	1.95	11824.7	<LOD	0.906	0.418	0.078	200.652	27	85649	<LOD	9528	935	<LOD	1637	<LOD	<LOD	16275393	<LOD	193093	47736	<LOD	<LOD	<LOD	<LOD	2664985	<LOD	<LOD	<LOD	<LOD	<LOD	<LOD	1807543	1829801	7	<LOD	<LOD
OM1340-3	2594.2	768.498	163.87	687.411	328.919	191.951	36.3685	<LOD	750.988	1342.03	0.262	1.034	2.752	1.374	6468.12	<LOD	0.482	0.432	0.126	134.684	11	70204	<LOD	12600	1221	<LOD	1071	<LOD	<LOD	17275976	<LOD	244073	37687	<LOD	<LOD	<LOD	<LOD	2222853	<LOD	<LOD	<LOD	4	<LOD	<LOD	1709671	1637623	<LOD	<LOD	<LOD
OM1342-1	43448.2	8650.36	2302.52	6144.02	4855.39	110.558	<LOD	<LOD	1.95577	313.94	0.775	1.2	1.35962	<LOD	8359.35	<LOD	<LOD	1.96346	0.0192308	17.8846	3785	2728628	94	27259	19532	377709835	34428	966672	201833	746246250	<LOD	832892	<LOD	14802144	212	11546	81280222	57964541	<LOD	14272285	<LOD	<LOD	3136132	<LOD	17856260	22692894	<LOD	<LOD	<LOD
OM1342-3	53261.8	5454.68	1737.47	1795.03	3276.41	555.276	<LOD	6.14706	3.93725	446.663	4.42157	5.12941	11.6373	0.927451	39208.4	2.33529	3.78235	3.8451	0.219608	32.6922	1090	823550	107	46676	22290	52955025	51710	216146	186148	252909349	<LOD	2001634	<LOD	17560973	239	<LOD	68994318	28656301	<LOD	13155272	3731	<LOD	7522962	<LOD	21736749	15638284	<LOD	<LOD	<LOD
OM1343-1	39822.3	11152.5	4415.92	13808.1	11785.3	359.626	<LOD	<LOD	9.73396	592.147	<LOD	1.06038	1.11321	<LOD	45703.3	<LOD	<LOD	1.83962	0.00754717	127.487	275	509557	34	11797	15795	18828761	21142	22726	12107	113479603	<LOD	1780302	<LOD	14471546	219	<LOD	70364733	14166026	<LOD	10501133	<LOD	<LOD	2754808	<LOD	15578864	5071065	<LOD	6938665	<LOD
OM1343-3	59160.9	20537.5	5474.98	24902.9	11824.9	417.527	<LOD	125.583	<LOD	2520.53	340.944	<LOD	<LOD	2.78846	224605	204.487	284.169	121.963	<LOD	<LOD	759	660667	118	13224	23053	43252085	57083	49851	44505	150698528	<LOD	1763508	<LOD	10541488	131	8522	44445497	29006744	<LOD	10315715	<LOD	<LOD	4211142	<LOD	9889379	8630477	<LOD	<LOD	<LOD
OM1398-1	31602.2	14892.4	1917.47	7305.75	3537.88	2053.57	<LOD	1282.37	408.376	974.012	3.21373	2.08039	1.53922	<LOD	10622.4	<LOD	1.76471	1.97059	<LOD	121.525	2025	4691592	101	93940	73728	47464169	64711	25533	48946	124305073	30776515	820869	1142573	2175081	166	<LOD	5227075	33755873	<LOD	11691949	12516	<LOD	2355396	44120	55017701	10623370	314	122182637	<LOD
OM1398-3	27941.3	9425.43	1790.15	6527.81	3975.16	1281.75	<LOD	<LOD	4.72549	2365.74	0.0784314	1.44706	1.95882	0.788235	137865	<LOD	<LOD	<LOD	<LOD	71.6471	644	1773137	76	118635	38506	73196336	41910	26024	70566	150806329	21093953	2407954	331617	20569305	55	<LOD	38900029	66159630	<LOD	12957055	<LOD	<LOD	3236746	15376	15134085	15081562	<LOD	<LOD	<LOD
OM1430-1	35117.1	9631.9	1333.9	4476.42	2812.24	1230.61	<LOD	13.0745	23.9529	733.055	13.6059	5.69804	5.77647	<LOD	10080.3	2.37647	2.4902	2.28431	2.41765	18.8765	752	2446048	90	53647	102940	11865714	63603	22888	34214	61544099	4881438	915635	388426	4614473	58	21316	6554315	19086288	<LOD	2989559	4442	<LOD	1355458	17889	3041442	3378769	67	10665790	9474193
OM1430-3	51217.2	14529.6	577.464	11182.7	407.16	446.242	<LOD	890.136	444.47	1093.89	22.968	18.39	10.088	<LOD	2583.57	12.43	17.294	7.54	2.488	103.396	7547	14129097	433	94364	2174768	25341624	7751243	61243	133863	63906367	46350361	2727084	2032824	17920676	72	29095	46464503	36949632	<LOD	10619999	5279	<LOD	3891641	15881	28480748	8958828	201	118375555	269838289
OM1431-1	4004.98	661.339	54.0566	926.925	88.4584	68.5628	47.446	8.586	26.154	1499.14	0.502	2.58	2.04	0.88	93960.4	0.958	1.82	7.27	6.204	54.532	1280	21635309	57	62927	78175	21966891	68199	38911	36245	193213836	24836117	1259973	514609	10038480	103	45385	17842795	45091083	<LOD	9201063	<LOD	<LOD	6895891	18591	16070127	6313064	128	2029237	<LOD
OM1431-3	2118.07	538.366	81.7754	461.407	148.724	74.7308	46.4831	79.9471	143.233	625.951	0.629412	2.93333	3.65686	0.645098	5396.73	6.11176	1.73725	5.3902	2.67451	86.4667	2052	12036843	58	161545	37556	4918790	837986	19230	80563	55715574	13159315	1675356	739294	12816643	161	<LOD	24275505	18187708	<LOD	8192069	7882	<LOD	4279854	51314	13560106	9179135	<LOD	6838579	<LOD
OM1435-1	5972.24	2021.68	33.9608	836.467	67.7391	5.12409	0.473763	10.758	1499.92	2471.2	3.764	3.622	5.914	1.416	3805.76	1.188	1.34	0.832	0.12	65.054	19	757092	<LOD	4089	667	<LOD	2112	<LOD	17296	40661420	<LOD	443128	91565	<LOD	<LOD	<LOD	<LOD	6103061	<LOD	<LOD	<LOD	<LOD	<LOD	<LOD	2066692	2195921	<LOD	<LOD	<LOD
OM1435-3	3395.61	862.678	42.0761	1121.34	69.9902	92.9381	31.9158	10.1588	1564.7	2195.87	4.56863	5.16667	6.96667	0.956863	2445.45	1.48431	1.13529	0.866667	0.0784314	61.098	24	679361	<LOD	4082	1242	<LOD	1625	<LOD	27158	86906708	<LOD	494901	59855	<LOD	<LOD	<LOD	<LOD	6897136	<LOD	<LOD	<LOD	<LOD	<LOD	<LOD	3401822	2669779	<LOD	<LOD	<LOD
OM1440-1	6813	1397.41	333.902	2082.07	790.973	209.98	266.18	8470.08	1060.65	807.2	142.918	8.97091	2.15455	0.38	<LOD	258.989	72.8727	10.2855	0.181818	646.422	90	647244	<LOD	63364	4359	<LOD	750172	<LOD	13770	10401578	<LOD	185976	35011	<LOD	12	<LOD	<LOD	3999354	<LOD	<LOD	<LOD	8	<LOD	<LOD	2215436	770455	7	<LOD	<LOD
OM1440-3	849.203	145.858	26.9871	139.612	59.939	20.4032	13.8378	11062.1	<LOD	39.1148	117.804	24.8722	1.31852	<LOD	<LOD	285.311	222.552	<LOD	<LOD	617.885	1204	459935	<LOD	33235	17715	<LOD	660854	<LOD	20006	15085347	<LOD	151158	49893	<LOD	378	<LOD	<LOD	3510125	<LOD	<LOD	<LOD	296	<LOD	<LOD	3080841	2077616	85	<LOD	<LOD
OM1441-1	7544.76	2242.27	749.984	3979.69	1846.83	691.104	112.08	<LOD	972.417	2420.56	1.10769	<LOD	<LOD	0.890385	1146.19	<LOD	1.20192	0.426923	<LOD	<LOD	24	94014	<LOD	11008	1968	<LOD	3023	<LOD	<LOD	6827351	<LOD	83928	<LOD	<LOD	<LOD	<LOD	<LOD	2277077	<LOD	<LOD	<LOD	<LOD	<LOD	<LOD	616145	412608	4	<LOD	<LOD
OM1441-3	28164.9	9172.59	2335.46	13095.1	5347.06	2145.21	944.643	<LOD	595.288	1329.27	2.524	2.49	2.384	1.03	6960.23	<LOD	1.26	0.454	0.156	179.398	<LOD	<LOD	<LOD	<LOD	<LOD	<LOD	<LOD	<LOD	<LOD	<LOD	<LOD	<LOD	<LOD	<LOD	<LOD	<LOD	<LOD	<LOD	<LOD	<LOD	<LOD	<LOD	<LOD	<LOD	<LOD	<LOD	<LOD	<LOD	<LOD
OM1445-1	8650.55	1376.16	243.647	1567.06	518.072	302.654	224.448	97.2767	1861.49	7193.62	0.76	1.33	8.65667	2.20333	30529.5	<LOD	<LOD	2.68667	0.82	322.377	49	566638	<LOD	3309	<LOD	<LOD	257836	<LOD	67087	10987224	<LOD	<LOD	<LOD	<LOD	<LOD	<LOD	<LOD	27590516	<LOD	<LOD	<LOD	<LOD	<LOD	<LOD	2601178	1889640	<LOD	<LOD	<LOD
OM1445-3	4461.1	944.143	155.642	870.916	399.038	195.145	92.5841	28.2737	1190.53	2850.29	0.171053	0.744737	6.65263	2.59737	9569.82	<LOD	0.623684	1.02632	1.39211	168.847	<LOD	82930	<LOD	5358	4870	<LOD	<LOD	<LOD	<LOD	10137288	<LOD	<LOD	<LOD	<LOD	<LOD	<LOD	<LOD	3976586	<LOD	<LOD	<LOD	<LOD	<LOD	<LOD	2403774	1106772	<LOD	<LOD	<LOD
OM1446-1	61027.1	17105.4	7386.38	23110.4	1856.53	1738.7	<LOD	43.878	28.708	2242.68	3.912	4.142	2.8	<LOD	105794	<LOD	<LOD	3.34	0.466	107.684	1551	1947492	149	75156	34529	29549293	280596	12067	34143	106332260	<LOD	850588	<LOD	4464704	179	45523	21589949	15100292	<LOD	8038055	7427	<LOD	2712932	20525	8796888	6202571	99	20334796	<LOD
OM1446-3	62261.5	15630.6	3064.19	31731.9	2438.01	1457.11	<LOD	644.287	554.585	1525.48	3.91321	2.46981	2.92453	<LOD	20061.8	6.75472	5.31509	8.04151	0.496226	72.8528	7477	3409424	318	231613	53682	33429133	2569322	17439	76756	106854751	5876980	4650704	<LOD	12357104	423	34309	56443019	18456389	<LOD	8681072	16286	<LOD	3641964	24547	13884133	8099333	<LOD	35169416	5825586
OM1454-1	21148.2	6746.52	851.124	6165.72	1864.64	658.894	13.254	<LOD	621.696	1094.91	0.154	0.246	1.028	<LOD	1931.13	<LOD	<LOD	<LOD	<LOD	<LOD	43	108699	<LOD	22715	6021	6087109	3873	36024	7492	25935147	11007563	681944	9107	3228300	43	<LOD	5362112	5976737	<LOD	2121388	<LOD	<LOD	1084787	140	2245535	1525672	<LOD	<LOD	<LOD
OM1454-3	40416.4	8953.17	1466.23	8026.01	3686.43	1755.66	864.87	36.602	1301.72	4284.19	0.732	0.708	2.28	0.318	9062.65	<LOD	<LOD	0.288	0.182	51.24	88	246511	<LOD	27985	2284	4200852	<LOD	3155	12579	9793161	3467527	526551	6360	1903405	45	140	4592949	4589997	<LOD	1499471	1505	<LOD	349416	277	1714453	1205575	<LOD	16013	393905
OM1459-1	30326.9	11864.6	1405.94	9545.24	3932.06	3355.34	585.658	<LOD	2861.68	15395.4	1.508	<LOD	<LOD	2.764	8702.83	<LOD	<LOD	0.408	<LOD	<LOD	17	205996	<LOD	15053	10128	8166836	5648	2208	13192	17550727	6052715	1401919	52199	20296641	45	349	10739587	3348869	<LOD	3294963	1505	<LOD	992105	92	4164885	1509321	<LOD	1031700	<LOD
OM1459-3	46147.5	27994.1	814.76	6020.44	1424.97	2829.03	<LOD	1108.78	0.22	494.16	16.28	8.52	3.14	<LOD	0.28	7	1.4	1.6	<LOD	139.78	54	243223	<LOD	18650	36343	2879196	759292	<LOD	4106	3353590	4491141	473015	2448665	1852728	35	1082	3727687	2996020	<LOD	1321767	1575	<LOD	2900678	250	2162941	2858447	<LOD	712781	<LOD
OM1478-1	50581.6	14035.2	5324.07	28456.3	13370.6	3080.28	<LOD	<LOD	<LOD	1901.11	0.103846	1.38077	2.26154	0.934615	101504	<LOD	<LOD	1.85	2.43654	105.331	681	934185	160	46737	90282	49716601	2517874	118477	111501	217157271	29230327	3589478	629337	41250158	255	<LOD	84706969	50910031	<LOD	24743963	4114	<LOD	11360974	10797	31459964	14339468	<LOD	<LOD	<LOD
OM1478-3	42967.8	14430.7	1951.82	12697.4	4425.02	2145.94	<LOD	21.0902	26.7863	1416.84	0.141176	1.42941	2.31961	0.868627	29853	<LOD	<LOD	2.01373	2.61961	127.186	558	2748101	47	36231	267387	68788190	61635	922451	407472	294388762	15709519	6227901	611710	25178996	335	<LOD	58981095	79582863	<LOD	20082590	4444	<LOD	18551362	15608	25752763	10846273	<LOD	4660770	<LOD
OM1481-1	73451	12394.6	5633.09	9576.79	12489.3	2288.16	<LOD	90.4547	8.77925	2490.31	0.237736	1.49811	1.95472	0.815094	60141.6	<LOD	1.71321	2.23396	2.51132	73.3415	937	737464	47	31626	14116	48032623	45937	15654	151176	268047431	25318465	1806748	383867	30316447	277	30126	42758465	47350338	<LOD	12427850	<LOD	<LOD	3992380	<LOD	14419654	12509240	<LOD	3876098	11664284
OM1481-3	26821.7	3870.48	1798.86	2790.74	3952.13	726.503	<LOD	<LOD	<LOD	727.695	0.255	1.8225	2.275	1.085	21521.2	<LOD	<LOD	<LOD	3.0325	52.81	305	2872583	77	78852	23298	209890842	8316528	30220	73202	471621407	63133687	1128458	1026985	41193518	222	30137	64543515	62529905	<LOD	14280057	6002	<LOD	928098	<LOD	21312492	30023912	<LOD	<LOD	<LOD
OM1483-1	49680.4	6471.2	1567.17	11798.9	2459.17	852.188	<LOD	<LOD	5.57	276.294	0.338	2.216	1.476	<LOD	3267.13	<LOD	1.952	<LOD	<LOD	15.508	588	13170583	91	11076	13863	62631693	25953	68888	436292	392465581	11136468	2169729	979376	24412576	1119	<LOD	49195325	59159943	<LOD	17295587	3919	<LOD	3881525	9553	17088445	33583043	<LOD	7953828	5031388
OM1483-3	32590.4	12740	2944.21	17650.5	4881.38	1155.87	<LOD	161.174	51.8022	2285.63	0.234783	1.57609	1.45652	<LOD	1831.67	<LOD	<LOD	<LOD	<LOD	125.515	257	530804	164	130667	36343	11103806	102954	41387	42767	60493806	12000877	1983112	431326	10872358	313	<LOD	21158832	26648828	<LOD	9702151	7893	<LOD	1537719	60065	8559978	6723243	<LOD	29993794	<LOD
OM1487-1	61367.9	14770.3	1994.34	9671.88	3916.7	1838.62	<LOD	4.41321	6.80566	1683.55	0.415094	1.80566	2.14906	0.816981	30115.5	<LOD	<LOD	2.31132	2.76226	42.7925	668	32785538	28	48487	79746	864445242	403200	87000	228390	1461926265	383118083	4351669	748143	40581035	335	78462	83296777	84972663	<LOD	32276454	4284	<LOD	8654401	15507	29589104	23056698	69	3823078	<LOD
OM1487-3	49813.8	12065.4	1656.86	12850.1	3057.57	1206.43	<LOD	6.656	6.804	1495.2	1.188	3.724	4.7	1.708	16181.5	<LOD	3	3.68	<LOD	31.276	1056	3031981	51	80667	40216	123178139	97901	33184	95941	302106923	48987544	2559197	550917	50119091	501	47835	73847605	68436208	<LOD	29848496	8677	<LOD	3653523	29045	31350936	31222088	<LOD	2360579	<LOD
OM1489-1	33520.4	11648.4	2001.66	10256.7	4142.54	1685.26	<LOD	0.96	1.68	424.3	0.3	0.46	3.16	0.08	159.32	0.1	0.48	0.3	<LOD	75.94	8873	1262693	565	360843	36291	69167624	42468	548448	112609	256119669	18168686	1946384	302635	30451974	512	<LOD	53193040	49663249	<LOD	16358013	4979	<LOD	5194425	20606	18917503	23530894	899	9480531	<LOD
OM1489-3	26787.1	8630.1	1393.24	6312.97	2747.28	1170.09	<LOD	3.47843	10.6373	586.145	2.83529	4.1098	4.00588	0.798039	18931.6	1.48235	4.03529	2.45294	2.52157	57.2059	472	645195	50	114976	28988	65729701	63668	40010	77135	270535885	18922638	3657190	452196	31637088	123	<LOD	50921192	47813825	<LOD	10736477	6465	<LOD	3686200	25346	18698051	23507673	<LOD	6017248	<LOD
OM1490-1	51803.8	18387.9	5523.23	18049.6	4817.36	2906.38	<LOD	2.28868	<LOD	213.455	1.27736	3.50189	2.9434	<LOD	1363.68	<LOD	1.50943	<LOD	<LOD	17.3887	834	542176	<LOD	69321	10406	23926128	15336	<LOD	<LOD	212817786	<LOD	460081	252577	11566562	<LOD	7596	23359943	46149454	<LOD	7413477	<LOD	<LOD	1320189	<LOD	9854574	12420502	64	544867	1429921
OM1490-3	44824.2	10643.5	8978.19	11995.6	6208.29	2354.54	<LOD	3.30566	2.93019	300.681	0.964151	2.33019	1.62642	0.688679	3425.13	<LOD	1.51509	<LOD	<LOD	17.4434	6933	778093	<LOD	189543	34586	58491000	<LOD	<LOD	<LOD	330417765	<LOD	724696	263878	19885704	<LOD	7078	31272621	64988687	<LOD	13274508	<LOD	<LOD	1836108	<LOD	17136975	20703789	132	732553	2208457
OM1495-1	65895	29741.8	3306.1	17877.6	5745.32	2213.68	<LOD	4.02157	3.23137	736.804	<LOD	<LOD	<LOD	<LOD	40348.2	<LOD	<LOD	4.03333	<LOD	<LOD	603	4646660	409	14477	43830	9337573	988421	95937	118848	96815140	<LOD	930174	<LOD	6930754	128	32199	30510762	21159983	<LOD	12634230	6264	<LOD	3404939	21441	14526873	7109299	<LOD	128282983	6687868
OM1495-3	81445.4	35501.3	2368.58	30333.7	3969.68	2936.83	<LOD	72.936	3.168	997.002	0.996	1.642	1.714	<LOD	48430.5	<LOD	2.586	3.09	0.274	31.314	2061	1520947	153	58883	82415	19387049	146219	45261	58481	69245807	<LOD	1691697	<LOD	4103323	83	<LOD	22410323	27129271	<LOD	7645579	6128	<LOD	4535532	17793	6803621	4876828	<LOD	8944121	26008215
OM1496-1	39782.9	10598.6	7102.29	5699.67	4319.42	1018.14	<LOD	3.73774	5.54151	1305.85	0.811321	2.83585	2.52453	0.709434	22698.7	<LOD	1.5434	1.68302	<LOD	48.8132	1150	6020852	<LOD	80745	108158	92008211	<LOD	<LOD	<LOD	1218071082	<LOD	391962	157586	<LOD	<LOD	<LOD	<LOD	36100639	<LOD	<LOD	12696	<LOD	2396604	40509	11032795	14207639	<LOD	4839708	<LOD
OM1496-3	27332.7	10995.3	8376.12	8291.79	5575.78	1778.09	<LOD	<LOD	2.06275	1994.5	<LOD	1.36275	2.04902	0.647059	23853.6	<LOD	<LOD	1.86471	<LOD	60.0784	2725	686127	<LOD	111952	48162	4406767	<LOD	<LOD	<LOD	198779029	<LOD	233771	114213	<LOD	<LOD	17739	<LOD	21455648	<LOD	<LOD	<LOD	<LOD	3624148	37278	2769746	4791442	<LOD	<LOD	27496366
OMQ001-1	71481.2	13798.8	5293.85	13982.4	2835.53	1989.19	<LOD	2.75849	3.0283	660.67	1.97736	2.84906	3.11698	<LOD	7482.95	0.592453	1.72642	1.81887	2.3	17.3736	<LOD	1266345	<LOD	9089	40075	9513527	<LOD	<LOD	<LOD	148458210	<LOD	1005468	80249	5958302	<LOD	38047	<LOD	19986136	<LOD	3961982	10435	<LOD	7772782	41079	5025585	4959797	<LOD	34865997	<LOD
OMQ001-3	87305.3	44745.2	8769.55	33542.1	3588.63	2550	<LOD	<LOD	<LOD	1141.32	<LOD	<LOD	<LOD	<LOD	<LOD	<LOD	<LOD	<LOD	<LOD	<LOD	<LOD	2180765	<LOD	37608	<LOD	<LOD	<LOD	58851	<LOD	<LOD	<LOD	250324	42708	<LOD	<LOD	43324	<LOD	15885424	<LOD	<LOD	18464	<LOD	2669437	128329	4005563	2756009	<LOD	2411637	<LOD
OMQ006-1	58634.9	10882	3296.78	7139.13	5850.01	1215.56	63.0388	1.66	2.3	106.66	1.2	1.26	2.22	0.02	29.5	0.18	0.44	0.14	<LOD	9.74	16	1343717	<LOD	4575	9323	4975885	<LOD	2699	26264	19156391	10698232	1035783	14707	3783451	24	1559	8316109	6409549	<LOD	2139583	<LOD	<LOD	205744	<LOD	2581299	1978021	<LOD	2511	32865
OMQ006-3	32246.6	9045.92	1013.53	1405.01	1707.36	439.361	<LOD	0.88	2.46	146	0.62	1.2	3.22	0.06	69.1	0.14	0.54	0.32	0	30.16	30	358460	<LOD	28655	2535	14879207	2830	<LOD	18644	35493459	14567786	179212	27077	7912850	42	2294	13584217	8536037	<LOD	2623901	<LOD	<LOD	418669	<LOD	3582952	4368780	<LOD	<LOD	<LOD
OMQ007-1	34766.5	5315.64	490.721	6351	779.386	482.924		6.88	19.2	942.96	14.04	5.44	83.02	0.1	14.24	4.7	4.48	4.8	0.02	5.82	22	408116	<LOD	12164	6457	5549703	<LOD	3806	7810	24856348	3863748	627806	59300	2274412	52	357	4836200	3209052	<LOD	1705599	1646	<LOD	1410807	168	2122854	1515025	<LOD	136055	<LOD
OMQ007-3	29169.4	13089.9	649.141	5908.8	1151.63	554.621	<LOD	3.38	9.4	416.72	0.22	0.3	5.78	0.12	60.22	0.26	0.12	0.52	0	3.7	30	857578	<LOD	14129	10108	6871030	85715	<LOD	16052	18434471	5706292	1242958	44631	3208990	30	271	5900503	6577403	<LOD	1893877	1502	4	387486	216	2411329	1815352	<LOD	215533	<LOD
OMQ014-1	18912.8	5084.57	1451.02	5914.45	3422.97	1031.74	245.603	<LOD	8.46	1616.3	0.32	<LOD	23.2	0.42	170.9	0.08	0.44	0.42	<LOD	224.32	64	119944	<LOD	4557	3470	10417237	<LOD	<LOD	14951	38346017	5044281	78158	24437	2274427	6	2625	5652038	3303178	<LOD	1034981	1395	<LOD	219195	3831	1278269	1657325	<LOD	16898	<LOD
OMQ014-3	26196.9	6763.1	1214.14	10065.4	2762.42	1272.44	607.624	2.98	13.68	1485.64	0.68	1.52	62.36	0.98	212.92	0.54	2.02	1.8	0.2	163.54	73	96899	<LOD	4290	5897	1921426	52913	15499	17871	10302721	1137842	280240	21663	1233874	21	2442	2603246	2366453	<LOD	799071	1447	<LOD	544760	3964	835686	523279	<LOD	14508	<LOD
OMQ017-1	40873	13023.5	7969.5	4464.55	7521.97	1353.59	<LOD	<LOD	<LOD	54.1804	0.303922	1.46667	<LOD	<LOD	1370.99	<LOD	1.51961	1.72353	<LOD	8.86275	2643	1288157	<LOD	38098	<LOD	21927390	<LOD	<LOD	<LOD	105648212	<LOD	<LOD	63546	21793290	<LOD	120583	<LOD	57042314	<LOD	10065058	19656	<LOD	12769000	78728	10702848	7580809	<LOD	16136207	<LOD
OMQ017-3	55337.6	19355.8	3517.92	21616.2	5354.29	2448.99	<LOD	43.3321	71.8981	91	0.5	1.64151	1.09245	<LOD	2473.96	1.08679	2.33585	1.90755	2.30566	9.49623	953	1199725	<LOD	16779	54058	44695425	<LOD	<LOD	<LOD	549414836	<LOD	<LOD	139492	7020327	<LOD	87136	<LOD	18404931	<LOD	5008211	13600	<LOD	5816698	55552	4756533	6245592	<LOD	17735121	<LOD
OMQ018-1	63383.2	16049.1	5198.61	11585.5	1974.75	1910.57	<LOD	3.39423	3.26923	198.425	0.313462	1.79038	1.09231	<LOD	2634.07	<LOD	1.67692	1.68654	<LOD	11.1808	1100	747346	<LOD	33064	166840	12911169	89972	<LOD	<LOD	93736841	<LOD	362241	181767	3011700	<LOD	31147	10282206	35126314	<LOD	4613604	8342	<LOD	1735878	3640	4578579	4479259	<LOD	2355742	8007559
OMQ018-3	53985.4	23775.8	7954.75	10715.6	345.166	922.758	<LOD	45.2714	42.4367	59.5857	1.02653	2.21429	1.37959	<LOD	551.522	1.15714	2.18776	2.0551	2.57347	7.41633	1850	1034713	<LOD	57996	209109	10817116	42681891	<LOD	<LOD	45403565	<LOD	255786	864229	3554737	<LOD	21227	<LOD	7319795	<LOD	2697525	19410	<LOD	1703245	168977	4426909	4681969	<LOD	3879714	<LOD
OMQ028-1	80609.5	29405.9	3033.49	62473.6	4945.65	5961.96	<LOD	2.77547	14.066	444.913	0.264151	2.75094	1.33208	<LOD	6096.43	<LOD	2.09057	<LOD	<LOD	15.8151	3028	4387035	1833	22472	161291	44793482	49904	85611	38317	107506498	<LOD	1402994	382153	12454907	313	37519	63634259	71610138	<LOD	11459816	6863	<LOD	3833019	20550	43419561	6014834	<LOD	95217800	<LOD
OMQ028-3	52199.8	11141.8	2341.69	12438	4502.51	1031.29	<LOD	<LOD	3.21923	88.7231	3.21154	2.4	1.77115	<LOD	298.867	1.65385	2.00192	1.80769	<LOD	8.15385	1403	925114	428	31454	20386	18355953	246697	63777	41071	88268210	10393310	748991	356524	5923222	278	78000	21301590	27727290	<LOD	6302228	4119	<LOD	665141	16849	10925650	8028805	<LOD	6340508	5461115
OMQ030-1	44971.6	23021.9	3055.74	13769.1	1216.93	1121.15	<LOD	4.44902	11.9294	296.637	0.388235	1.73333	1.58235	<LOD	4967.54	<LOD	1.73333	1.93529	2.40784	21.4353	9167	1592229	<LOD	179986	642358	29810820	12483410	<LOD	2868	173154456	<LOD	361137	259272	<LOD	<LOD	20025	<LOD	11179340	<LOD	<LOD	13429	<LOD	2347358	49425	2804875	3750247	<LOD	15857603	<LOD
OMQ030-3	27881.8	11308.9	7150.36	7694.12	3026.29	985.381	<LOD	4.26667	5.77963	470.835	5.6963	5.91111	6.6963	0.585185	14035.7	1.08333	2.47407	2.18148	2.28519	58.0704	695	464808	1872	53799	91656	61629355	21467	1168	<LOD	83333528	1020561	1847937	254884	6772256	<LOD	385	46636667	8933425	8249	8181816	643	24	13594662	<LOD	2999769	2938510	34745	3240592	15445
OMQ037-1	31026.4	9915.35	2263.66	7401.74	5328.61	1385.43	<LOD	<LOD	<LOD	410.528	0.60566	1.22642	1.09623	<LOD	24395.4	<LOD	<LOD	<LOD	0.0490566	15.6943	142	435579	33	8403	49572	16008823	29318	31899	50229	120442564	<LOD	1252185	<LOD	7174000	63	<LOD	31576145	6911484	<LOD	6801443	<LOD	<LOD	2977069	10186	9058082	16685473	<LOD	18335630	<LOD
OMQ037-3	33675.6	12193.4	2023.08	8256.53	3872.59	1532.67	<LOD	18.6235	19.6333	926.933	7.31961	8.19216	12.5176	1.07255	29795.7	3.91373	4.25294	5.42941	0.315686	21.8431	2556	3473014	106	75680	173459	104436846	62056	16324	29391	238350527	<LOD	2939412	<LOD	8021140	52	33018	46072804	25254507	<LOD	12280494	6852	<LOD	3704523	38682	12623345	24493312	<LOD	10260438	<LOD
OMQ040-1	70811.8	19752.7	6524.38	15555.4	5848.72	2159.04	<LOD	2.54314	<LOD	687.296	0.205882	1.44118	1.69608	0.707843	6729.3	<LOD	<LOD	1.72941	<LOD	18.1608	1790	1620186	<LOD	98954	<LOD	<LOD	2440033	<LOD	<LOD	<LOD	<LOD	<LOD	356575	13795848	<LOD	24125	<LOD	18763583	<LOD	6068963	35903	<LOD	2846456	217393	9597775	12486111	<LOD	<LOD	<LOD
OMQ040-3	59901.3	9624.6	11615.6	4095.87	8438.18	1333.13	<LOD	3.70811	<LOD	556.662	<LOD	<LOD	1.78378	0.9	10844.8	<LOD	<LOD	2.37297	<LOD	31.1135	1160	407182	<LOD	83690	47787	11210223	<LOD	<LOD	<LOD	87391989	<LOD	<LOD	107993	<LOD	<LOD	<LOD	48212640	31063227	<LOD	6293059	27108	<LOD	6732634	165425	8697438	17813214	<LOD	<LOD	<LOD
OMQ045-1	42613.9	16023.3	2069.34	11013.6	3557.09	112.33	<LOD	64.2538	86.3288	2769.91	1.04423	1.7	2.72115	0.969231	167622	<LOD	2.42885	2.875	0.209615	49.2769	642	932773	63	27132	32092	73132073	52573	44891	148962	278248359	<LOD	1161817	<LOD	9552301	286	<LOD	38927614	14771338	<LOD	9547121	<LOD	<LOD	4590154	<LOD	10555009	14301683	<LOD	19709691	<LOD
OMQ045-3	63026.2	25045.9	3038.96	12630.4	5542.63	354.192	<LOD	43.3811	84.5925	4591.55	0.832075	1.88868	4.4566	1.63019	403672	<LOD	2.64717	2.76226	0.566038	142.523	296	4589645	39	77081	65803	310428353	61431	35867	204147	505745814	<LOD	1831995	<LOD	26156987	287	<LOD	109391857	69712369	<LOD	21709825	5042	<LOD	2566284	24221	28799013	33320743	<LOD	20152836	5752926
OMQ060-1	66630	26428	3077.25	28812.2	5766.99	187.319	<LOD	7.31569	5.92549	2404.29	0.764706	1.18824	2.62157	<LOD	80404.6	<LOD	<LOD	<LOD	0.072549	43.1314	1084	2587540	497	111542	153132	162507884	87869	251165	715759	444508471	<LOD	3167842	<LOD	24129477	71	39146	121202292	73587758	<LOD	33524749	4711	<LOD	12593872	16729	34807695	23085937	<LOD	59484946	1965524
OMQ060-3	65387.2	30383.1	6177.78	8886.44	1129.35	1072.29	<LOD	1693.21	361.458	669.315	6.96731	3.15962	2.55769	2.01154	854.74	<LOD	3.94038	3.13077	<LOD	177.754	4694	1349622	259	304997	414422	35019174	19139592	27385	300631	35734303	<LOD	3682122	<LOD	30155654	171	19572	96599153	75521079	<LOD	25056940	8372	<LOD	18789682	41217	34904436	59990010	163	50120805	<LOD
[truncated: 4 more columns]
