# Supplementary material for: Gut microbiome encoded purine and amino acid pathways present prospective biomarkers for predicting metformin therapy efficacy in newly diagnosed T2D patients
Source: Gut Microbes. 2024 Jun 13;16(1):2361491. doi: 10.1080/19490976.2024.2361491 (PMC11178274; doi:10.1080/19490976.2024.2361491)
Supplement: Supplemental Material [file KGMI_A_2361491_SM1991.zip › Supplementary/Supplementary file 10.xlsx]

## Sheet: CCA results
Factor	Df	ChiSquare	F	Pr(>F)
Age	1	0.0477634	2.04672	0.001
Vegetables (FFQ_data)	4	0.145984	1.5639	0.001
Medications: statins	1	0.0411647	1.76396	0.001
History of cardiovascular diseases	2	0.0762455	1.63361	0.002
Dairy (FFQ_data)	5	0.161129	1.38092	0.002
Medications: Angiotensin receptor blockers (ARBs)	1	0.0443391	1.89998	0.002
Grains (FFQ_data)	4	0.129599	1.38836	0.003
Do you often forget to use the prescribed medications? (asked at 3-month visit)	3	0.0932383	1.33179	0.004
Meat (FFQ_data)	4	0.138931	1.48834	0.005
Physical activity level	3	0.123616	1.7657	0.007
Gender	1	0.0333403	1.42868	0.008
Do you often not follow the diet prescribed by your doctor? (asked at 3-month visit)	3	0.0888706	1.2694	0.01
History of gastrointestinal diseases	2	0.0661509	1.41732	0.013
BMI	1	0.0395813	1.69611	0.017
Alcohol use (frequency)	4	0.125125	1.34044	0.018
Medications: thyroxine	1	0.033666	1.44263	0.02
History of autoimmune diseases	2	0.0603194	1.29238	0.035
Diarrhoea during the past week (prior to starting the metformin treatment)	2	0.0608611	1.30399	0.038
Physical activity level (reported at 3-month visit)	3	0.0862129	1.23144	0.039
Frequency of meals (daily)	3	0.0833978	1.19123	0.042
General diet	8	0.256167	1.37214	0.045
Use of antibiotics within the past two months (prior to starting the metformin treatment)	3	0.104721	1.49581	0.046
Medications: ACE inhibitors	1	0.0295074	1.26443	0.05
Medications: adrenergic blockers	1	0.0295965	1.26825	0.052
Medications: diuretics	1	0.029283	1.25481	0.064
Waist circumference	1	0.0298074	1.27728	0.102
Medications: calcium channel blockers	1	0.0274456	1.17608	0.117
Baseline HbA1c level	1	0.0297492	1.27479	0.119
Medications: proton pump inhibitors	1	0.0288912	1.23802	0.133
Side effects during the first week of metformin therapy	3	0.0778551	1.11206	0.176
Systolic blood pressure	1	0.0256632	1.0997	0.216
Diastolic blood pressure	1	0.0246499	1.05628	0.293
Smoking	2	0.045232	0.969123	0.436
HbA1c level	1	0.0227724	0.975825	0.504
