# Supplementary material for: Gut microbiome encoded purine and amino acid pathways present prospective biomarkers for predicting metformin therapy efficacy in newly diagnosed T2D patients
Source: Gut Microbes. 2024 Jun 13;16(1):2361491. doi: 10.1080/19490976.2024.2361491 (PMC11178274; doi:10.1080/19490976.2024.2361491)
Supplement: Supplemental Material [file KGMI_A_2361491_SM1991.zip › Supplementary/Supplementary file 11.xlsx]

## Sheet: Annotation
Sheet name	Description of the data (analysis performed with MaAsLin2)
Table 1	Significant results for taxonomic profile comparison at baseline (M0): Responders vs Non-responders
Table 2	Significant results for taxonomic profile comparison after 3 months of metformin therapy (M3m): Responders vs Non-responders
Table 3	Significant results for taxonomic profile comparison during metformin treatment within the group of therapy Responders: M3m vs M0
Table 4	Significant results for functional profile comparison at baseline (M0): Responders vs Non-responders
Table 5	All results for functional profile comparison after 3 months of metformin therapy (M3m): Responders vs Non-responders
Table 6	Significant results for functional profile comparison during metformin treatment within the group of therapy Responders: M3m vs M0

## Sheet: Table 1
feature	value	coef	pval	qval
CAG 110 sp900547405	Responder	-1.65683	0.0011603	0.153731
CAG 274 sp900545305	Responder	2.38329	0.00482568	0.180728
UBA644 sp900547165	Responder	-1.95049	0.00657305	0.182773
Schaedlerella sp900066545	Responder	0.879908	0.00742298	0.195039
RC9 sp000435075	Responder	-2.24896	0.00867477	0.199695
CAG 115 sp003531585	Responder	-2.37562	0.00951208	0.210156
Blautia_A sp900549015	Responder	0.680507	0.0112284	0.224554
CAG 273 sp000437855	Responder	-2.37527	0.0113319	0.224554
CAG 349 sp003539515	Responder	-2.61787	0.0149351	0.224842
CAG 83 sp900548615	Responder	-1.4635	0.015074	0.224842
Collinsella sp900552875	Responder	-1.09344	0.0126035	0.224842
Eubacterium_F sp900539115	Responder	-1.76696	0.0149547	0.224842
NK3B98 sp900545815	Responder	-2.21198	0.0128595	0.224842
Phocaeicola sp000436795	Responder	0.870374	0.014158	0.224842
Ruminiclostridium_E sp900539195	Responder	-1.83156	0.0139938	0.224842
CAG 170 sp900545925	Responder	-1.82509	0.0159969	0.233717
RC9 sp900545245	Responder	-2.16122	0.0165449	0.239693
CAG 170 sp002404795	Responder	-2.16704	0.0172865	0.240339
Gemmiger qucibialis	Responder	-1.39504	0.0183345	0.243655
Ruminiclostridium_E siraeum	Responder	-1.68264	0.0182639	0.243655
RUG11247 sp902767315	Age	1.56167	6.62926e-05	0.114288
CAG 110 sp900546075	Age	1.26429	0.000355998	0.132417
CAG 83 sp900545495	Age	1.12915	0.000768081	0.132417
Enterocloster sp000431375	Age	-0.839767	0.000348583	0.132417
UBA11512 sp003522145	Age	1.42724	0.000733842	0.132417
UMGS1600 sp900553315	Age	0.854601	0.00060802	0.132417
UMGS1603 sp900553265	Age	1.41528	0.000751905	0.132417
UMGS1603 sp900759005	Age	1.34056	0.00031991	0.132417
UMGS1696 sp900554225	Age	1.32255	0.000464172	0.132417
UMGS1696 sp900753285	Age	1.51143	0.000429725	0.132417
Blautia_A wexlerae_A	Age	-0.49812	0.00136333	0.153731
CAG 110 sp900544705	Age	0.941554	0.00188065	0.153731
CAG 170 sp900553545	Age	1.07729	0.0019038	0.153731
CAG 448 sp003150135	Age	1.21306	0.00174937	0.153731
Dysosmobacter sp900763685	Age	1.05414	0.00143108	0.153731
NK3B98 sp900545815	Age	1.45636	0.00126806	0.153731
Sutterella wadsworthensis	Age	-1.6059	0.00184367	0.153731
UBA1206 sp000433115	Age	1.24699	0.00116353	0.153731
UBA737 sp900549055	Age	1.31912	0.00110776	0.153731
UBA737 sp900549755	Age	1.09912	0.00196176	0.153731
UMGS1865 sp900547725	Age	1.14304	0.0015859	0.153731
CAG 110 sp900540635	Age	0.846534	0.00210618	0.157872
Escherichia sp000208585	Age	1.30574	0.00222508	0.159835
CAG 170 sp003516765	Age	1.2997	0.00246062	0.169684
CAG 170 sp900549635	Age	0.93489	0.00261484	0.173384
Escherichia marmotae	Age	1.18783	0.00292817	0.177237
SFHK01 sp004556395	Age	1.14114	0.00298136	0.177237
SFMI01 sp004556155	Age	1.34651	0.00293669	0.177237
Alistipes shahii	Age	0.943556	0.00358389	0.180728
Alistipes sp001941065	Age	0.765402	0.00375438	0.180728
Angelakisella sp900547385	Age	1.28765	0.00408749	0.180728
Blautia_A sp900066205	Age	-0.505927	0.00393713	0.180728
CAG 170 sp000432135	Age	1.17931	0.0047877	0.180728
CAG 170 sp000436735	Age	0.983759	0.00527468	0.180728
CAG 170 sp900555665	Age	0.907161	0.00567805	0.180728
CAG 238 sp000435615	Age	0.790335	0.00335239	0.180728
CAG 83 sp003487665	Age	1.12671	0.0032081	0.180728
CAG 83 sp003539495	Age	0.934077	0.00576567	0.180728
CAG 83 sp900550585	Age	0.819128	0.00471907	0.180728
CAG 83 sp900552725	Age	0.698733	0.00435949	0.180728
Dysosmobacter sp900544615	Age	0.570763	0.00503804	0.180728
ER4 sp003522105	Age	1.04914	0.00493758	0.180728
Enterocloster sp900541315	Age	-0.472379	0.00418675	0.180728
Enterocloster sp900543885	Age	-0.425049	0.00351629	0.180728
Firm 10 sp004552515	Age	0.956995	0.00447736	0.180728
Marvinbryantia sp900066075	Age	0.399753	0.00495327	0.180728
Methanobrevibacter_A smithii	Age	1.62096	0.00432081	0.180728
UBA1685 sp002320595	Age	1.01173	0.00565166	0.180728
UBA1777 sp003150355	Age	1.27509	0.00397939	0.180728
UBA1777 sp900549485	Age	0.643496	0.00560233	0.180728
UMGS1826 sp900555435	Age	0.84754	0.00339558	0.180728
UMGS902 sp003343845	Age	1.07665	0.00568923	0.180728
UMGS911 sp900545935	Age	1.13373	0.00518392	0.180728
Blautia_A sp003471165	Age	-0.370285	0.0059131	0.182039
Bulleidia sp900539965	Age	1.39569	0.00630199	0.182773
CAG 170 sp900548625	Age	0.907361	0.0065394	0.182773
HGM14224 sp900761905	Age	1.05324	0.00637513	0.182773
Holdemanella sp003458715	Age	1.14543	0.00650421	0.182773
Turicibacter sanguinis	Age	1.17106	0.0062993	0.182773
Escherichia albertii	Age	1.07047	0.00732468	0.195039
Firm 11 sp004556545	Age	0.778123	0.0074667	0.195039
Firm 11 sp900548145	Age	0.817945	0.00721832	0.195039
CAG 110 sp900554625	Age	0.454788	0.00848415	0.199695
CAG 170 sp002404795	Age	1.21605	0.00807208	0.199695
CAG 238 sp900551415	Age	0.991207	0.00868745	0.199695
CAG 83 sp900547745	Age	0.806478	0.00829631	0.199695
Firm 11 sp900540045	Age	0.926135	0.00847266	0.199695
Lacrimispora sp000526575	Age	-0.51524	0.00832111	0.199695
NK3B98 sp900752305	Age	0.765385	0.00865071	0.199695
UBA1777 sp900547315	Age	0.891982	0.00801947	0.199695
Blautia_A wexlerae_B	Age	-0.369027	0.00893986	0.202794
Anaerostipes hadrus	Age	-0.646905	0.00920911	0.206188
Alistipes timonensis	Age	0.602691	0.009752	0.210156
Enterocloster sp001517625	Age	-0.704101	0.00974134	0.210156
Ruminococcus_E sp900755995	Age	0.406266	0.0102821	0.218844
Angelakisella sp004557855	Age	0.893072	0.0112135	0.224554
Firm 11 sp900553905	Age	0.750745	0.0108227	0.224554
UBA1777 sp900549645	Age	0.801804	0.0111681	0.224554
UBA1777 sp900549865	Age	1.05205	0.0110729	0.224554
Acetatifactor sp900771995	Age	0.510037	0.0147602	0.224842
Alistipes senegalensis	Age	0.551948	0.0135474	0.224842
Blautia_A massiliensis	Age	-0.455452	0.0145864	0.224842
Blautia_A sp900549015	Age	-0.33014	0.0142524	0.224842
CAG 272 sp000433515	Age	0.982725	0.0144959	0.224842
CAG 83 sp900551355	Age	0.843761	0.0151286	0.224842
CAG 83 sp900554275	Age	0.66518	0.0126183	0.224842
Clostridium saudiense	Age	1.09326	0.0133858	0.224842
Dysosmobacter sp004553545	Age	0.739635	0.01208	0.224842
ER4 sp900546295	Age	0.800422	0.0145342	0.224842
Enterobacter hormaechei_A	Age	0.966838	0.0129145	0.224842
Escherichia coli_D	Age	1.06679	0.0125904	0.224842
Escherichia fergusonii	Age	1.03202	0.0119574	0.224842
F23 B02 sp001916715	Age	1.14785	0.0116892	0.224842
F23 B02 sp002472405	Age	1.03144	0.0150642	0.224842
GCA 900066135 sp900066135	Age	0.420095	0.0139589	0.224842
Holdemanella sp003436425	Age	1.35267	0.0123209	0.224842
Roseburia sp900756925	Age	0.666287	0.0136622	0.224842
SFEL01 sp004557245	Age	0.888156	0.0126949	0.224842
Turicibacter sp001543345	Age	0.73526	0.0147613	0.224842
UMGS1312 sp900550625	Age	0.980193	0.0149343	0.224842
UMGS973 sp900547295	Age	0.944607	0.0151076	0.224842
CAG 177 sp003538135	Age	1.09083	0.0159426	0.233717
Agathobaculum sp900291975	Age	-0.467897	0.0171703	0.240339
CAG 170 sp900545925	Age	0.906521	0.0172114	0.240339
CAG 170 sp900751035	Age	0.736655	0.017095	0.240339
UBA4644 sp900555855	Age	0.688137	0.0171368	0.240339
CAG 110 sp900544945	Age	0.425987	0.0175771	0.240499
UMGS1820 sp900545865	Age	1.01868	0.0175676	0.240499
Akkermansia muciniphila_B	Age	0.967515	0.0187877	0.243655
Blautia_A sp900066335	Age	-0.533849	0.0186124	0.243655
CAG 83 sp900545585	Age	0.71114	0.0183771	0.243655
CAG 83 sp900555735	Age	0.664249	0.0188177	0.243655
UBA644 sp900547165	Age	0.845066	0.0185246	0.243655
UMGS874 sp900546315	Age	1.04619	0.0189384	0.243655
CAG 110 sp000434635	Age	0.888825	0.0196005	0.246651
UMGS1338 sp900550805	Age	0.677714	0.0195683	0.246651
UMGS1766 sp900554855	Age	0.560923	0.0195299	0.246651

## Sheet: Table 2
feature	value	coef	pval	qval
Collinsella aerofaciens_F	Responder	-1.58576	0.000228389	0.0735171
Collinsella sp900758845	Responder	-2.17729	0.000201508	0.0735171
CAG 170 sp900549635	Responder	-2.61587	0.00207649	0.0824177
UMGS1603 sp900553265	Responder	-3.54875	0.00182409	0.0824177
Collinsella sp900544235	Responder	-1.59466	0.00225184	0.0825993
CAG 83 sp000435555	Responder	-3.06376	0.00253424	0.0831782
Olsenella_E sp003609875	Responder	-3.95623	0.002377	0.0831782
UBA866 sp900543295	Responder	-2.23349	0.00311917	0.0927147
CAG 448 sp003150135	Responder	-3.17512	0.00332108	0.097043
Parabacteroides sp000436495	Responder	2.76632	0.00345607	0.0976766
Collinsella sp900541145	Responder	-1.30908	0.00436409	0.113303
Collinsella sp900553415	Responder	-0.937954	0.00551224	0.125041
Evtepia gabavorous	Responder	-2.46704	0.00577716	0.12769
Collinsella sp900554255	Responder	-1.41239	0.0069062	0.142606
CAG 170 sp900545925	Responder	-2.84659	0.00738778	0.146397
Firm 11 sp900548145	Responder	-2.05498	0.00748569	0.146651
Collinsella sp900549025	Responder	-1.71991	0.00773318	0.149798
CAG 495 sp000436375	Responder	-3.02805	0.00847522	0.157111
Parasutterella excrementihominis	Responder	2.95455	0.00927323	0.163133
CAG 433 sp900546245	Responder	-2.41208	0.0110159	0.168065
OF09 33XD sp003481995	Responder	-1.41243	0.0102933	0.168065
UMGS1975 sp900751745	Responder	-2.74586	0.0107333	0.168065
Collinsella sp900754435	Responder	-1.12553	0.0115567	0.170724
CAG 83 sp900554275	Responder	-1.65419	0.0122811	0.173381
Collinsella sp900757505	Responder	-1.43685	0.0124333	0.173381
Bariatricus comes	Responder	1.38201	0.0138253	0.179514
Collinsella sp900541745	Responder	-1.90733	0.0138117	0.179514
CAG 83 sp900556015	Responder	-2.19781	0.0151036	0.1913
Clostridium sp000435835	Responder	-2.47923	0.0152019	0.1913
UMGS1826 sp900555435	Responder	-1.71318	0.0154102	0.192516
Collinsella sp003487125	Responder	-0.930461	0.0165482	0.196312
Collinsella sp900541055	Responder	-1.68835	0.0164696	0.196312
Parasutterella sp900766055	Responder	2.27393	0.0159636	0.196312
CAG 83 sp900555735	Responder	-1.55325	0.0175502	0.199056
Lawsonibacter sp900066825	Responder	-0.970169	0.0174548	0.199056
Dialister invisus	Responder	3.23888	0.0181907	0.202992
UBA11524 sp000437595	Responder	-3.39818	0.0185271	0.203445
CAG 110 sp900546075	Responder	-2.28895	0.0190888	0.206911
CAG 273 sp000435755	Responder	-2.98963	0.0192313	0.206911
Collinsella sp003469205	Responder	-1.31308	0.019383	0.206911
CAG 238 sp900754805	Responder	-1.57017	0.0203177	0.212289
UBA644 sp900547165	Responder	-2.44976	0.022398	0.222876
Gemmiger variabilis	Responder	-0.950325	0.023006	0.224612
UBA7160 sp902363135	Responder	-1.40069	0.0231389	0.224612
UBA1777 sp003150355	Responder	-2.14914	0.023738	0.226101
Intestinimonas massiliensis	Responder	-1.24964	0.0247237	0.229641
CAG 170 sp000436735	Responder	-2.23406	0.0264571	0.234317
Collinsella sp900540985	Responder	-1.26379	0.0265033	0.234317
F23 B02 sp002472405	Responder	-2.44096	0.0260248	0.234317
CAG 110 sp000434635	Responder	-2.0667	0.0272886	0.235227
CAG 269 sp003525075	Responder	-2.43023	0.0271189	0.235227
UMGS1603 sp900759005	Responder	-2.41931	0.0274481	0.235426
Coprococcus_A sp900548825	Responder	-1.90792	0.0280896	0.237385
Ruminococcus_E bromii_B	Responder	-2.86955	0.0279551	0.237385
Ruthenibacterium sp900759375	Responder	-1.31206	0.0278644	0.237385
CAG 170 sp002404795	Responder	-2.36264	0.0289577	0.239097
Dysosmobacter sp900763685	Responder	-1.92327	0.0289857	0.239097
Mailhella sp003150275	Responder	-2.63698	0.0291257	0.239108
Collinsella sp900549355	Responder	-1.42078	0.0294122	0.239182
Prevotella oris	Responder	0.764696	0.0302006	0.243298
CAG 83 sp900551355	Responder	-1.94018	0.0307511	0.245439
UBA737 sp002431945	Responder	-1.90411	0.0319349	0.249762
Angelakisella sp900552845	Age	1.69571	6.98184e-05	0.0601835
UMGS1865 sp900547725	Age	1.9188	4.7592e-05	0.0601835
CAG 110 sp900544945	Age	0.88439	0.000123526	0.070986
CAG 110 sp900544705	Age	1.55006	0.000272574	0.0735171
CAG 83 sp003487665	Age	1.8916	0.000323387	0.0735171
UMGS1600 sp900553315	Age	1.29917	0.000341146	0.0735171
CAG 83 sp900547745	Age	1.43814	0.000509795	0.0737936
Dysosmobacter sp900544615	Age	0.962362	0.000563302	0.0737936
F23 B02 sp001916715	Age	2.04444	0.000642055	0.0737936
Firm 10 sp004552515	Age	2.19078	0.000493223	0.0737936
UBA1777 sp003150355	Age	1.70602	0.000635825	0.0737936
UBA737 sp900549755	Age	1.58423	0.00040522	0.0737936
UMGS1696 sp900554225	Age	1.74475	0.000559571	0.0737936
Blautia_A sp900549015	Age	-0.524533	0.00115934	0.0772585
CAG 170 sp900553545	Age	1.76035	0.00107226	0.0772585
CAG 83 sp900545585	Age	1.26178	0.000984284	0.0772585
CAG 83 sp900555735	Age	1.10572	0.00115666	0.0772585
ER4 sp003522105	Age	1.7696	0.00102791	0.0772585
UBA1777 sp900549485	Age	1.13385	0.000809989	0.0772585
UBA4644 sp900555855	Age	1.24688	0.00110048	0.0772585
UBA737 sp002431945	Age	1.53128	0.00100257	0.0772585
UMGS1603 sp900759005	Age	1.93129	0.000798618	0.0772585
UMGS1826 sp900555435	Age	1.1931	0.00116515	0.0772585
UMGS911 sp900545935	Age	1.93752	0.000741728	0.0772585
CAG 83 sp900545495	Age	1.5527	0.00123824	0.0790637
CAG 170 sp900549635	Age	1.3838	0.00133161	0.0819893
CAG 170 sp000436735	Age	1.64634	0.00167221	0.0823684
CAG 83 sp900551355	Age	1.48421	0.00153605	0.0823684
CAG 83 sp900554275	Age	1.07755	0.0015886	0.0823684
Dysosmobacter sp004553545	Age	1.21785	0.00163841	0.0823684
Dysosmobacter sp900550685	Age	1.1383	0.00139666	0.0823684
Firm 11 sp900553905	Age	1.31193	0.00151418	0.0823684
UBA1777 sp900549645	Age	1.44771	0.00163015	0.0823684
CAG 170 sp002404795	Age	1.72396	0.00215285	0.0824177
CAG 170 sp003516765	Age	1.89822	0.0021158	0.0824177
CAG 170 sp900555665	Age	1.31604	0.00175142	0.0824177
CAG 272 sp000433515	Age	1.41789	0.00205238	0.0824177
CAG 83 sp900550585	Age	1.09387	0.00219908	0.0824177
ER4 sp900546295	Age	1.23328	0.00200899	0.0824177
NK3B98 sp900752305	Age	1.50758	0.0021269	0.0824177
UBA11512 sp003522145	Age	1.66415	0.00184904	0.0824177
UBA1206 sp000433115	Age	1.63352	0.00197193	0.0824177
Angelakisella sp900547385	Age	1.90492	0.00243555	0.0831782
PeH17 sp000435055	Age	2.32984	0.00249964	0.0831782
UBA737 sp900549055	Age	1.59401	0.0025571	0.0831782
UMGS1696 sp900753285	Age	1.66852	0.00246523	0.0831782
CAG 177 sp003538135	Age	1.94613	0.00270525	0.0863676
CAG 110 sp900554625	Age	0.763189	0.00286398	0.0897728
Enterocloster sp900549235	Age	-0.798222	0.00296736	0.0913522
HGM14224 sp900761905	Age	1.49825	0.00307075	0.0927147
UMGS1312 sp900550625	Age	1.68761	0.00340533	0.0976766
CAG 170 sp900548625	Age	1.2551	0.00398975	0.10918
UBA644 sp900547165	Age	1.5898	0.00397306	0.10918
Victivallis sp002998355	Age	1.51726	0.004164	0.112168
Hydrogeniiclostridium sp900752115	Age	0.983777	0.00426322	0.113074
Dysosmobacter sp900763685	Age	1.29066	0.00445316	0.113303
SFHK01 sp004556395	Age	2.02234	0.00446904	0.113303
Angelakisella sp004557855	Age	1.25881	0.00463978	0.115927
Dysosmobacter sp900544105	Age	0.97871	0.00473813	0.116693
Bulleidia sp900539965	Age	2.09223	0.00507311	0.122308
SFEL01 sp004557245	Age	1.49614	0.00510799	0.122308
UMGS973 sp900547295	Age	1.54001	0.00519749	0.122746
CAG 349 sp003539515	Age	1.51314	0.00530112	0.123502
CAG 83 sp003539495	Age	1.42063	0.00539331	0.123974
SFFH01 sp900548125	Age	1.20808	0.00569972	0.127615
CAG 110 sp900546075	Age	1.37393	0.00594123	0.129654
F23 B02 sp004558025	Age	1.02427	0.00611414	0.131008
UMGS1603 sp900553265	Age	1.55391	0.00615524	0.131008
Phil1 sp001940855	Age	1.87099	0.00627291	0.131884
HGM11507 sp900761005	Age	0.736228	0.00703038	0.142606
UMGS1820 sp900545865	Age	1.72235	0.00703104	0.142606
UBA7597 sp900542935	Age	1.57114	0.00734128	0.146397
Eubacterium_F sp000433735	Age	1.10123	0.00801517	0.153535
CAG 238 sp000435615	Age	1.03167	0.00822303	0.154092
F23 B02 sp002472405	Age	1.4837	0.00814238	0.154092
CAG 170 sp000432135	Age	1.5893	0.00868036	0.158944
CAG 83 sp900548615	Age	1.19415	0.00875854	0.158944
Methanobrevibacter_A smithii	Age	2.2162	0.00905542	0.16262
SFMI01 sp004556155	Age	1.83814	0.00919925	0.163133
CAG 238 sp900754805	Age	0.894996	0.00939053	0.163528
CAG 448 sp003150135	Age	1.40022	0.00949992	0.163779
QAKD01 sp003343965	Age	1.20145	0.00960037	0.163872
RUG11247 sp902767315	Age	1.58559	0.00988803	0.167127
CAG 170 sp900545925	Age	1.37789	0.00999918	0.167326
CAG 238 sp900551415	Age	1.41921	0.0100939	0.167326
CAG 110 sp000434635	Age	1.22118	0.0105624	0.168065
ER4 sp900763705	Age	1.05601	0.0109691	0.168065
Enterocloster sp001517625	Age	-1.09406	0.0103893	0.168065
Faecalibacterium prausnitzii_F	Age	1.05431	0.0109292	0.168065
UMGS1338 sp900550805	Age	1.05415	0.010829	0.168065
UMGS1766 sp900554855	Age	1.18858	0.0104574	0.168065
CAG 83 sp000435555	Age	1.27161	0.0116417	0.170724
ER4 sp900317525	Age	1.40959	0.0116853	0.170724
Holdemanella sp900754615	Age	1.15121	0.0113077	0.170724
UBA3818 sp900557155	Age	0.884456	0.0116542	0.170724
UBA1777 sp900549865	Age	1.26564	0.0118117	0.17112
Ruminococcus_E sp003526955	Age	1.90113	0.0119771	0.171252
UBA738 sp003522945	Age	1.48514	0.0120194	0.171252
HGM11575 sp900754775	Age	1.37858	0.0124705	0.173381
CAG 194 sp000432915	Age	1.49558	0.0127054	0.175233
CAG 83 sp900552725	Age	0.810472	0.0129963	0.177823
UMGS1633 sp900553645	Age	1.49034	0.0131818	0.178941
Anaerosacchariphilus sp900553635	Age	0.991924	0.0138488	0.179514
Dysosmobacter sp001916835	Age	1.01417	0.013744	0.179514
Enterocloster bolteae	Age	-1.00285	0.013578	0.179514
HGM10836 sp900772095	Age	1.48165	0.0137381	0.179514
Faecalibacterium prausnitzii_G	Age	0.936267	0.0141393	0.181911
UMGS902 sp003343845	Age	1.26115	0.0147272	0.188071
Collinsella sp900549455	Age	-0.522102	0.0167389	0.196312
Enterocloster sp900541315	Age	-0.673772	0.0164624	0.196312
Enterocloster sp900543885	Age	-0.597383	0.0164402	0.196312
Firm 11 sp900540045	Age	1.25192	0.0160008	0.196312
Firm 11 sp900548145	Age	0.921187	0.0166591	0.196312
Prevotella sp900315955	Age	1.03836	0.0164092	0.196312
Collinsella sp900551195	Age	-0.741902	0.0172809	0.199056
Marseille P4683 sp900232885	Age	0.653832	0.0173084	0.199056
Ruminococcus_B gnavus	Age	-0.87633	0.0174765	0.199056
Flavonifractor sp900549795	Age	1.17123	0.0179366	0.202109
Ruminococcus_F champanellensis	Age	0.941229	0.0182505	0.202992
SFFH01 sp900542445	Age	1.43886	0.0185121	0.203445
Enterocloster sp000431375	Age	-0.900379	0.0190468	0.206911
SFFH01 sp900542395	Age	1.44148	0.0194429	0.206911
Collinsella sp003487125	Age	-0.455037	0.0200536	0.210807
ER4 sp900550165	Age	1.05472	0.020011	0.210807
Faecalibacterium sp003449675	Age	0.671581	0.0208301	0.214294
Lawsonibacter sp900549405	Age	0.851226	0.0209489	0.214294
UBA11524 sp000437595	Age	1.67974	0.0210067	0.214294
UBA9502 sp900538475	Age	-0.868538	0.0209016	0.214294
AF33 28 sp003477885	Age	0.539081	0.0216142	0.217381
Bacteroides sp902362375	Age	-0.820151	0.0216669	0.217381
Dysosmobacter sp900542115	Age	0.845973	0.0216877	0.217381
CAG 83 sp900551995	Age	0.860685	0.0224944	0.222876
CAG 127 sp900767585	Age	0.985028	0.0227923	0.224536
CAG 488 sp000434055	Age	1.74413	0.0231908	0.224612
Ruminococcus_B sp900544395	Age	-0.702159	0.0237193	0.226101
Schaedlerella glycyrrhizinilytica	Age	-0.730007	0.0235397	0.226101
Collinsella sp900552875	Age	0.803718	0.0240798	0.227496
Tidjanibacter inops_A	Age	1.43721	0.0241483	0.227496
Holdemanella sp003436425	Age	1.63567	0.0245292	0.229641
UMGS1590 sp900552455	Age	1.62085	0.0247756	0.229641
CAG 269 sp000431335	Age	1.31574	0.0262097	0.234317
Holdemanella sp003458715	Age	1.49383	0.0264005	0.234317
Ruminococcus_E sp003438075	Age	0.937405	0.0256846	0.234317
Turicibacter sanguinis	Age	1.11834	0.0259618	0.234317
UBA1777 sp900547315	Age	1.10435	0.0258764	0.234317
UMGS874 sp900546315	Age	1.20754	0.0257224	0.234317
Phascolarctobacterium_A succinatutens_A	Age	1.61439	0.0267845	0.234399
UBA10281 sp900548285	Age	1.05314	0.0267521	0.234399
Intestinimonas butyriciproducens	Age	0.750485	0.0272585	0.235227
Marvinbryantia sp900066075	Age	0.509859	0.0283054	0.238042
Holdemanella biformis	Age	1.12422	0.0286149	0.23867
NSJ 32 sp014384895	Age	0.387009	0.028657	0.23867
ER4 sp900552015	Age	0.98795	0.0293582	0.239182
UBA1685 sp002320595	Age	1.07488	0.0300538	0.243252
Anaerosacchariphilus sp900066385	Age	0.46322	0.0304358	0.244053
CAG 274 sp000432155	Age	-1.64769	0.0310537	0.246712
Coprobacillus cateniformis	Age	0.729843	0.0312014	0.246749
CAG 170 sp900751035	Age	1.03651	0.0317598	0.249762
Ruminococcus_E sp900755995	Age	0.519356	0.032017	0.249762

## Sheet: Table 3
feature	value	coef	pval	qval
Romboutsia timonensis	M3m	-4.26909	3.18085e-07	0.000548379
Citrobacter_B koseri	M3m	3.6458	7.20912e-06	0.00621426
Escherichia albertii	M3m	3.05829	1.63708e-05	0.00940775
Escherichia coli_D	M3m	3.35057	5.91574e-05	0.0168808
Escherichia fergusonii	M3m	3.23662	5.07397e-05	0.0168808
Escherichia marmotae	M3m	3.06847	4.54331e-05	0.0168808
F0422 sp003999875	M3m	3.22216	6.85416e-05	0.0168808
Escherichia sp000208585	M3m	3.2869	0.000140422	0.030261
Clostridium sp000435835	M3m	-2.54205	0.000486682	0.083904
Clostridium sp900540255	M3m	-2.60918	0.000680685	0.106682
NK3B98 sp900545815	M3m	1.33953	0.00127499	0.169083
Clostridium sp001916075	M3m	-2.16936	0.00152574	0.17549
Intestinibacter bartlettii	M3m	-2.95745	0.00185013	0.18501
Pauljensenia sp000278725	M3m	0.851223	0.00216642	0.18501
Haemophilus_D parainfluenzae	M3m	2.04649	0.0054208	0.227938
Bulleidia sp900539965	Age	2.70032	0.000271654	0.0520369
CAG 238 sp000435615	Age	1.01772	0.000846813	0.121659
Dysosmobacter sp900544615	Age	0.893374	0.00152689	0.17549
CAG 177 sp003538135	Age	2.17015	0.0019425	0.18501
UBA737 sp900549755	Age	1.4624	0.001746	0.18501
UMGS1600 sp900553315	Age	1.14605	0.00224575	0.18501
UMGS1603 sp900759005	Age	1.4265	0.00236091	0.18501
UMGS1865 sp900547725	Age	1.44156	0.00234548	0.18501
CAG 83 sp003539495	Age	1.34796	0.00254203	0.186887
Holdemanella sp003458715	Age	1.83409	0.00260168	0.186887
CAG 110 sp000434635	Age	1.54279	0.00294892	0.197729
CAG 110 sp900544705	Age	1.29483	0.00303378	0.197729
CAG 81 sp000435795	Age	-1.10178	0.00341379	0.197729
Dysosmobacter sp004553545	Age	1.07184	0.00355544	0.197729
Firm 10 sp004552515	Age	1.33175	0.00349444	0.197729
Marseille P4683 sp900232885	Age	0.623532	0.00331848	0.197729
SFMI01 sp004556155	Age	1.82737	0.0032326	0.197729
CAG 110 sp900546075	Age	1.47665	0.00436508	0.219506
CAG 170 sp000436735	Age	1.41219	0.00432249	0.219506
RUG11247 sp902767315	Age	1.39912	0.0048383	0.219506
Roseburia sp900756925	Age	1.04929	0.00453492	0.219506
SFHK01 sp004556395	Age	1.23976	0.0047045	0.219506
UBA11512 sp003522145	Age	1.38349	0.00476415	0.219506
UMGS911 sp900545935	Age	1.46128	0.00475437	0.219506
Firm 11 sp900553905	Age	1.02745	0.00505058	0.223262
UMGS1696 sp900753285	Age	1.56432	0.00525854	0.226643
UBA1206 sp000433115	Age	1.30939	0.00561254	0.230382

## Sheet: Table 4
feature	value	coef	pval	qval
PWY 5971 palmitate biosynthesis type II fatty acid synthase	Responder	0.659299	0.00165628	0.0600135
PWY 6284 superpathway of unsaturated fatty acids biosynthesis E coli	Responder	0.841143	0.0106847	0.104381
FASYN ELONG PWY fatty acid elongation saturated	Responder	0.468641	0.0172101	0.135197
PWY 6282 palmitoleate biosynthesis I from 5Z dodec 5 enoate	Responder	0.460316	0.0211051	0.156137
PWY 7664 oleate biosynthesis IV anaerobic	Responder	0.463479	0.0217676	0.15648
PWY 6519 8 amino 7 oxononanoate biosynthesis I	Responder	0.443882	0.0227836	0.157828
BIOTIN BIOSYNTHESIS PWY biotin biosynthesis I	Responder	0.417248	0.0235386	0.158729
PWY 7221 guanosine ribonucleotides de novo biosynthesis	Responder	-0.101437	0.0284543	0.183747
TRNA CHARGING PWY tRNA charging	Responder	-0.105236	0.0310788	0.192537
FOLSYN PWY superpathway of tetrahydrofolate biosynthesis and salvage	Responder	0.3642	0.0405839	0.226789
PWY0 1061 superpathway of L alanine biosynthesis	Responder	0.551839	0.0392127	0.226789
PWY 5845 superpathway of menaquinol 9 biosynthesis	Responder	0.820777	0.0401859	0.226789
PWY 5862 superpathway of demethylmenaquinol 9 biosynthesis	Responder	0.842665	0.0396197	0.226789
PWY 6385 peptidoglycan biosynthesis III mycobacteria	Responder	-0.0911436	0.0406545	0.226789
PEPTIDOGLYCANSYN PWY peptidoglycan biosynthesis I meso diaminopimelate containing	Responder	-0.0960362	0.0419657	0.227544
PWY 6612 superpathway of tetrahydrofolate biosynthesis	Responder	0.372542	0.0417275	0.227544
X PWY 7115 C4 photosynthetic carbon assimilation cycle NAD ME type	Responder	0.420647	0.0421045	0.227544
PWY 6387 UDP N acetylmuramoyl pentapeptide biosynthesis I meso diaminopimelate containing	Responder	-0.0944399	0.0449728	0.237981
PWY I9 L cysteine biosynthesis VI from L methionine	Responder	0.297415	0.0449668	0.237981
PWY 702 L methionine biosynthesis II	Responder	0.244519	0.0485571	0.24869
PWY 7196 superpathway of pyrimidine ribonucleosides salvage	Responder	0.689609	0.0484377	0.24869
PWY 7953 UDP N acetylmuramoyl pentapeptide biosynthesis III meso diaminopimelate containing	Responder	-0.0933233	0.0488518	0.24869
PWY 6386 UDP N acetylmuramoyl pentapeptide biosynthesis II lysine containing	Responder	-0.0927029	0.0495312	0.249952
PWY 7254 TCA cycle VII acetate producers	Age	1.07134	1.19906e-05	0.00913681
HEME BIOSYNTHESIS II 1 heme b biosynthesis V aerobic	Age	1.09376	0.00015531	0.0394488
PWY0 166 superpathway of pyrimidine deoxyribonucleotides de novo biosynthesis E coli	Age	1.2222	0.000143333	0.0394488
TCA TCA cycle I prokaryotic	Age	0.864852	0.000236279	0.0450111
ECASYN PWY enterobacterial common antigen biosynthesis	Age	1.11862	0.000397232	0.0521421
PWY 5675 nitrate reduction V assimilatory	Age	1.25116	0.000410568	0.0521421
PWY0 1415 superpathway of heme b biosynthesis from uroporphyrinogen III	Age	1.03346	0.000550198	0.0551517
PWY 561 superpathway of glyoxylate cycle and fatty acid degradation	Age	1.10352	0.000914186	0.0551517
PWY 6803 phosphatidylcholine acyl editing	Age	0.920879	0.000940908	0.0551517
X PWY 7237 myo chiro and scyllo inositol degradation	Age	-0.202829	0.000924746	0.0551517
X PWY 7385 1 3 propanediol biosynthesis engineered	Age	1.15827	0.00077232	0.0551517
PWY 7942 5 oxo L proline metabolism	Age	0.877328	0.00092787	0.0551517
TCA GLYOX BYPASS superpathway of glyoxylate bypass and TCA	Age	0.98629	0.000779402	0.0551517
AST PWY L arginine degradation II AST pathway	Age	1.03598	0.00203723	0.0600135
GLYOXYLATE BYPASS glyoxylate cycle	Age	1.07103	0.00136079	0.0600135
LIPA CORESYN PWY lipid A core biosynthesis E coli K 12	Age	0.770318	0.00204771	0.0600135
P122 PWY heterolactic fermentation	Age	1.12001	0.00186128	0.0600135
PWY 5104 L isoleucine biosynthesis IV	Age	0.95504	0.00112923	0.0600135
PWY 5850 superpathway of menaquinol 6 biosynthesis	Age	0.909285	0.00168637	0.0600135
PWY 5855 ubiquinol 7 biosynthesis early decarboxylation	Age	1.12989	0.00124248	0.0600135
PWY 5860 superpathway of demethylmenaquinol 6 biosynthesis I	Age	0.916266	0.00185742	0.0600135
PWY 5971 palmitate biosynthesis type II fatty acid synthase	Age	0.325424	0.0019663	0.0600135
PWY 7118 chitin deacetylation	Age	1.06577	0.00193573	0.0600135
PWY 821 superpathway of sulfur amino acid biosynthesis Saccharomyces cerevisiae	Age	0.724419	0.00154973	0.0600135
REDCITCYC TCA cycle VI Helicobacter	Age	0.720151	0.00149322	0.0600135
PWY0 461 L lysine degradation I	Age	0.77673	0.00215437	0.0608011
FASYN ELONG PWY fatty acid elongation saturated	Age	0.297921	0.00277463	0.0669142
PWY0 42 2 methylcitrate cycle I	Age	0.928938	0.00264207	0.0669142
PWY 5723 Rubisco shunt	Age	0.983661	0.00252428	0.0669142
PWY 6282 palmitoleate biosynthesis I from 5Z dodec 5 enoate	Age	0.302145	0.00281005	0.0669142
PWY 7094 fatty acid salvage	Age	0.920892	0.00260956	0.0669142
PWY 5920 superpathway of heme b biosynthesis from glycine	Age	0.653844	0.00304953	0.0704165
PWY 5845 superpathway of menaquinol 9 biosynthesis	Age	0.596049	0.00333267	0.0725516
PWY 5896 superpathway of menaquinol 10 biosynthesis	Age	0.852774	0.00348232	0.0725516
PWY 7560 methylerythritol phosphate pathway II	Age	-0.0897843	0.00352285	0.0725516
PWY 7664 oleate biosynthesis IV anaerobic	Age	0.299744	0.0033791	0.0725516
PWY 5862 superpathway of demethylmenaquinol 9 biosynthesis	Age	0.603654	0.00366995	0.0735922
LPSSYN PWY superpathway of lipopolysaccharide biosynthesis	Age	0.480159	0.00378205	0.0738955
PWY 7286 7 3 amino 3 carboxypropyl wyosine biosynthesis	Age	0.677846	0.00388438	0.0739975
PWY 5189 tetrapyrrole biosynthesis II from glycine	Age	0.649748	0.00421188	0.0782793
FAO PWY fatty acid beta oxidation I generic	Age	0.911508	0.00494246	0.0811526
HCAMHPDEG PWY 3 phenylpropanoate and 3 3 hydroxyphenyl propanoate degradation to 2 hydroxypentadienoate	Age	0.850786	0.00553797	0.0811526
PWY0 1277 3 phenylpropanoate and 3 3 hydroxyphenyl propanoate degradation	Age	0.763187	0.00497438	0.0811526
PWY0 1337 oleate beta oxidation	Age	0.85656	0.00478615	0.0811526
X PWY 5138 fatty acid beta oxidation IV unsaturated even number	Age	0.944353	0.00553594	0.0811526
PWY 5838 superpathway of menaquinol 8 biosynthesis I	Age	0.537447	0.00550858	0.0811526
PWY 5897 superpathway of menaquinol 11 biosynthesis	Age	0.550519	0.00533654	0.0811526
PWY 5898 superpathway of menaquinol 12 biosynthesis	Age	0.550519	0.00533654	0.0811526
PWY 5899 superpathway of menaquinol 13 biosynthesis	Age	0.550519	0.00533654	0.0811526
PWY 5918 superpathway of heme b biosynthesis from glutamate	Age	0.546168	0.00537358	0.0811526
PWY 6690 cinnamate and 3 hydroxycinnamate degradation to 2 hydroxypentadienoate	Age	0.850786	0.00553797	0.0811526
X ARGDEG PWY superpathway of L arginine putrescine and 4 aminobutanoate degradation	Age	0.690721	0.00600761	0.0833157
ORNARGDEG PWY superpathway of L arginine and L ornithine degradation	Age	0.690721	0.00600761	0.0833157
PWY 5861 superpathway of demethylmenaquinol 8 biosynthesis I	Age	0.548155	0.0060136	0.0833157
HEMESYN2 PWY heme b biosynthesis II oxygen independent	Age	0.303497	0.00722684	0.0860445
PWY0 1338 polymyxin resistance	Age	0.865696	0.00657481	0.0860445
PWY 5656 mannosylglycerate biosynthesis I	Age	0.82393	0.00712871	0.0860445
PWY 5747 2 methylcitrate cycle II	Age	0.799121	0.00704624	0.0860445
X PWY 5837 2 carboxy 1 4 naphthoquinol biosynthesis	Age	0.580531	0.00652315	0.0860445
PWY 5840 superpathway of menaquinol 7 biosynthesis	Age	0.506004	0.00645786	0.0860445
PWY 6270 isoprene biosynthesis I	Age	-0.0778327	0.00694432	0.0860445
PWY 6519 8 amino 7 oxononanoate biosynthesis I	Age	0.265322	0.00700042	0.0860445
X PWY 6961 L ascorbate degradation II bacterial aerobic	Age	0.688309	0.00702351	0.0860445
PWY 5981 CDP diacylglycerol biosynthesis III	Age	0.590734	0.00763464	0.0881454
PWY 5989 stearate biosynthesis II bacteria and plants	Age	0.228733	0.00752355	0.0881454
NAD BIOSYNTHESIS II NAD salvage pathway III to nicotinamide riboside	Age	0.677561	0.00789665	0.0898097
KDO NAGLIPASYN PWY superpathway of Kdo 2 lipid A biosynthesis	Age	0.795704	0.00838048	0.0899426
X PWY 5464 superpathway of cytosolic glycolysis plants pyruvate dehydrogenase and TCA cycle	Age	0.513566	0.00827698	0.0899426
PWY 6160 3 dehydroquinate biosynthesis II archaea	Age	0.603332	0.00830838	0.0899426
PWY 6165 chorismate biosynthesis II archaea	Age	0.597339	0.00814596	0.0899426
X PWY0 301 L ascorbate degradation I bacterial anaerobic	Age	0.821399	0.00877023	0.0915468
PWY 6349 CDP archaeol biosynthesis	Age	0.52686	0.00872124	0.0915468
METHANOGENESIS PWY methanogenesis from H2 and CO2	Age	0.621925	0.00960163	0.0975526
PWY 5022 4 aminobutanoate degradation V	Age	0.429611	0.00959557	0.0975526
PWY 5004 superpathway of L citrulline metabolism	Age	0.510821	0.0100818	0.101083
KETOGLUCONMET PWY ketogluconate metabolism	Age	0.922541	0.0105865	0.104381
HEXITOLDEGSUPER PWY superpathway of hexitol degradation bacteria	Age	0.74376	0.011302	0.109014
PWY 7204 pyridoxal 5 phosphate salvage II plants	Age	0.832306	0.0117059	0.111499
BIOTIN BIOSYNTHESIS PWY biotin biosynthesis I	Age	0.232322	0.0122683	0.115413
DARABCATK12 PWY D arabinose degradation I	Age	0.770482	0.0127013	0.118029
PWY 8112 factor 420 biosynthesis I archaea	Age	0.594489	0.0129383	0.118783
PWY 7805 aminomethyl phosphonate degradation	Age	0.610729	0.0133742	0.121323
GLYCOL GLYOXDEG PWY superpathway of glycol metabolism and degradation	Age	0.734048	0.014134	0.125234
P164 PWY purine nucleobases degradation I anaerobic	Age	-0.140513	0.0141209	0.125234
PWY 5198 factor 420 biosynthesis II mycobacteria	Age	0.604577	0.0150278	0.126236
PWY 5209 methyl coenzyme M oxidation to CO2	Age	0.511813	0.014753	0.126236
PWY 6167 flavin biosynthesis II archaea	Age	0.500866	0.015023	0.126236
PWY 6350 archaetidylinositol biosynthesis	Age	0.50272	0.0144488	0.126236
PWY 6630 superpathway of L tyrosine biosynthesis	Age	0.133475	0.0150754	0.126236
GALACTITOLCAT PWY galactitol degradation	Age	0.756382	0.0158635	0.12838
X GLYCOLYSIS TCA GLYOX BYPASS superpathway of glycolysis pyruvate dehydrogenase TCA and glyoxylate bypass	Age	0.644084	0.0161738	0.12838
METH ACETATE PWY methanogenesis from acetate	Age	-0.176319	0.0160714	0.12838
PWY 5392 reductive TCA cycle II	Age	0.478254	0.0156631	0.12838
PWY 7269 mitochondrial NADPH production yeast	Age	0.764901	0.0157239	0.12838
PWY0 862 5Z dodecenoate biosynthesis I	Age	0.250917	0.0189737	0.14458
PWY 7389 superpathway of anaerobic energy metabolism invertebrates	Age	0.430591	0.0188906	0.14458
PWY 7807 glyphosate degradation III	Age	0.629901	0.0189473	0.14458
PWY 5345 superpathway of L methionine biosynthesis by sulfhydrylation	Age	0.523605	0.0205693	0.155186
MET SAM PWY superpathway of S adenosyl L methionine biosynthesis	Age	0.419507	0.0210414	0.156137
PWY 5705 allantoin degradation to glyoxylate III	Age	0.573265	0.0216599	0.15648
SULFATE CYS PWY superpathway of sulfate assimilation and cysteine biosynthesis	Age	0.526111	0.0214945	0.15648
METSYN PWY superpathway of L homoserine and L methionine biosynthesis	Age	0.420617	0.0219736	0.156485
PWY 5347 superpathway of L methionine biosynthesis transsulfuration	Age	0.413112	0.0224095	0.156661
X PWY 7115 C4 photosynthetic carbon assimilation cycle NAD ME type	Age	0.238159	0.0222653	0.156661
PWY 6285 superpathway of fatty acids biosynthesis E coli	Age	0.465609	0.0230685	0.158362
HOMOSER METSYN PWY L methionine biosynthesis I	Age	0.425761	0.023348	0.158729
PWY 6549 L glutamine biosynthesis III	Age	0.178006	0.023897	0.159732
SO4ASSIM PWY assimilatory sulfate reduction I	Age	0.546475	0.0256057	0.169666
PWY66 399 gluconeogenesis III	Age	0.196561	0.0272946	0.178801
PWY 7234 inosine 5 phosphate biosynthesis III	Age	0.180968	0.0274537	0.178801
LIPASYN PWY phospholipases	Age	0.523069	0.0288731	0.184885
PWY 8113 3PG factor 420 biosynthesis	Age	0.489399	0.0292376	0.185659
X PWY 7383 anaerobic energy metabolism invertebrates cytosol	Age	0.235445	0.0297387	0.18728
PWY0 781 aspartate superpathway	Age	0.335838	0.0309323	0.192537
X P4 PWY superpathway of L lysine L threonine and L methionine biosynthesis I	Age	0.33638	0.0314178	0.193067
PWY 6731 starch degradation III	Age	-0.139176	0.0323708	0.195766
PWY 8190 L glutamate degradation XI reductive Stickland reaction	Age	0.608343	0.0321774	0.195766
P105 PWY TCA cycle IV 2 oxoglutarate decarboxylase	Age	0.588523	0.0345029	0.207018
PWY0 1298 superpathway of pyrimidine deoxyribonucleosides degradation	Age	0.221274	0.0348143	0.207254
P185 PWY formaldehyde assimilation III dihydroxyacetone cycle	Age	-0.240706	0.0351052	0.207366
HEME BIOSYNTHESIS II heme b biosynthesis I aerobic	Age	0.328368	0.0368246	0.215849
GLUDEG I PWY GABA shunt	Age	0.285288	0.0408431	0.226789
PANTO PWY phosphopantothenate biosynthesis I	Age	-0.0598133	0.0410721	0.226789
PWY 5913 partial TCA cycle obligate autotrophs	Age	0.300867	0.0395776	0.226789
X PWY 6992 1 5 anhydrofructose degradation	Age	0.615305	0.0435622	0.233763
PWY66 430 myristate biosynthesis mitochondria	Age	0.631506	0.0459189	0.239659
X PWY 7388 octanoyl acyl carrier protein biosynthesis mitochondria yeast	Age	0.635516	0.0458036	0.239659
PWY 6922 L N delta acetylornithine biosynthesis	Age	0.484685	0.0489547	0.24869

## Sheet: Table 5
feature	value	coef	pval	qval
PWY 5004 superpathway of L citrulline metabolism	Responder	-1.73262	0.00258598	0.999014
X ARGDEG PWY superpathway of L arginine putrescine and 4 aminobutanoate degradation	Responder	-2.48347	0.00782233	0.999014
ORNARGDEG PWY superpathway of L arginine and L ornithine degradation	Responder	-2.48347	0.00782233	0.999014
LACTOSECAT PWY lactose and galactose degradation I	Responder	-0.647329	0.0146653	0.999014
UDPNAGSYN PWY UDP N acetyl D glucosamine biosynthesis I	Responder	-0.348151	0.0291559	0.999014
PWY 6703 preQ0 biosynthesis	Responder	0.245702	0.0301529	0.999014
PWY 5994 palmitate biosynthesis type I fatty acid synthase	Responder	-0.980258	0.0505115	0.999014
THREOCAT PWY superpathway of L threonine metabolism	Responder	-1.63346	0.0588604	0.999014
ARGSYNBSUB PWY L arginine biosynthesis II acetyl cycle	Responder	-0.154652	0.062289	0.999014
PWY 7761 NAD salvage pathway II PNC IV cycle	Responder	-0.406453	0.0771773	0.999014
PWY 5973 cis vaccenate biosynthesis	Responder	0.275383	0.0825897	0.999014
PWY 7196 superpathway of pyrimidine ribonucleosides salvage	Responder	1.06281	0.0871854	0.999014
OANTIGEN PWY O antigen building blocks biosynthesis E coli	Responder	-0.195774	0.0883493	0.999014
PWY66 430 myristate biosynthesis mitochondria	Responder	-1.15321	0.0890617	0.999014
X PWY 7388 octanoyl acyl carrier protein biosynthesis mitochondria yeast	Responder	-1.16017	0.0891475	0.999014
GLUTORN PWY L ornithine biosynthesis I	Responder	-0.145417	0.0902761	0.999014
PWY 5690 TCA cycle II plants and fungi	Responder	0.668953	0.0927405	0.999014
X1CMET2 PWY folate transformations III E coli	Responder	0.101615	0.0940003	0.999014
X PWY 6992 1 5 anhydrofructose degradation	Responder	-1.36176	0.0971418	0.999014
ARGSYN PWY L arginine biosynthesis I via L ornithine	Responder	-0.131885	0.0989442	0.999014
LPSSYN PWY superpathway of lipopolysaccharide biosynthesis	Responder	-0.970373	0.103232	0.999014
PWY 7663 gondoate biosynthesis anaerobic	Responder	0.212508	0.123089	0.999014
X P125 PWY superpathway of R R butanediol biosynthesis	Responder	-1.19604	0.125007	0.999014
PWY 6628 superpathway of L phenylalanine biosynthesis	Responder	-0.213529	0.154226	0.999014
DTDPRHAMSYN PWY dTDP beta L rhamnose biosynthesis	Responder	0.134421	0.163373	0.999014
PWY 7315 dTDP N acetylthomosamine biosynthesis	Responder	-0.608945	0.164425	0.999014
LIPA CORESYN PWY lipid A core biosynthesis E coli K 12	Responder	-1.00558	0.166135	0.999014
PWY 7209 superpathway of pyrimidine ribonucleosides degradation	Responder	-1.04738	0.169548	0.999014
PWY 6607 guanosine nucleotides degradation I	Responder	-0.64373	0.173603	0.999014
PANTO PWY phosphopantothenate biosynthesis I	Responder	0.130146	0.175396	0.999014
SULFATE CYS PWY superpathway of sulfate assimilation and cysteine biosynthesis	Responder	-0.71212	0.177076	0.999014
PWY 6595 superpathway of guanosine nucleotides degradation plants	Responder	-0.618631	0.178098	0.999014
PWY 7210 pyrimidine deoxyribonucleotides biosynthesis from CTP	Responder	-0.867677	0.178781	0.999014
PWY 5345 superpathway of L methionine biosynthesis by sulfhydrylation	Responder	-0.67974	0.185515	0.999014
SO4ASSIM PWY assimilatory sulfate reduction I	Responder	-0.756399	0.190808	0.999014
PWY 6895 superpathway of thiamine diphosphate biosynthesis II	Responder	-0.353914	0.197186	0.999014
PANTOSYN PWY superpathway of coenzyme A biosynthesis I bacteria	Responder	0.117811	0.203223	0.999014
PWY 7389 superpathway of anaerobic energy metabolism invertebrates	Responder	-0.892734	0.206782	0.999014
SER GLYSYN PWY superpathway of L serine and glycine biosynthesis I	Responder	-0.0911927	0.20769	0.999014
PYRIDNUCSAL PWY NAD salvage pathway I PNC VI cycle	Responder	-0.683697	0.208294	0.999014
GLUDEG I PWY GABA shunt	Responder	-0.498006	0.211476	0.999014
PWY 8004 Entner Doudoroff pathway I	Responder	0.205233	0.219908	0.999014
PWY 7238 sucrose biosynthesis II	Responder	-0.128256	0.222224	0.999014
PWY0 1296 purine ribonucleosides degradation	Responder	-0.119956	0.232835	0.999014
PWY 6147 6 hydroxymethyl dihydropterin diphosphate biosynthesis I	Responder	0.219364	0.233879	0.999014
PWY 5022 4 aminobutanoate degradation V	Responder	-0.560982	0.237481	0.999014
PWY 7807 glyphosate degradation III	Responder	-0.76068	0.2386	0.999014
ASPASN PWY superpathway of L aspartate and L asparagine biosynthesis	Responder	0.133245	0.246118	0.999014
CALVIN PWY Calvin Benson Bassham cycle	Responder	-0.0537618	0.248539	0.999014
PWY 5941 glycogen degradation II	Responder	-0.11473	0.254184	0.999014
COLANSYN PWY colanic acid building blocks biosynthesis	Responder	0.140526	0.259326	0.999014
X PWY 7237 myo chiro and scyllo inositol degradation	Responder	0.170733	0.262111	0.999014
PWY3O 4107 NAD salvage pathway V PNC V cycle	Responder	-0.658259	0.266931	0.999014
PWY0 1477 ethanolamine utilization	Responder	-0.361595	0.266986	0.999014
PWY 6124 inosine 5 phosphate biosynthesis II	Responder	0.0773788	0.269071	0.999014
PWY 7805 aminomethyl phosphonate degradation	Responder	-0.71397	0.273442	0.999014
PWY 6572 chondroitin sulfate degradation I bacterial	Responder	-0.66742	0.281388	0.999014
PWY 6902 chitin degradation II Vibrio	Responder	-0.343675	0.281605	0.999014
PWY 6293 superpathway of L cysteine biosynthesis fungi	Responder	-0.581995	0.285803	0.999014
PWY 5367 petroselinate biosynthesis	Responder	-0.38465	0.291579	0.999014
PWY 7400 L arginine biosynthesis IV archaebacteria	Responder	-0.0911977	0.295478	0.999014
PWY 801 homocysteine and cysteine interconversion	Responder	-0.584632	0.296154	0.999014
PWY 6305 superpathway of putrescine biosynthesis	Responder	-0.339498	0.29976	0.999014
FOLSYN PWY superpathway of tetrahydrofolate biosynthesis and salvage	Responder	-0.287687	0.305638	0.999014
PWY 5659 GDP mannose biosynthesis	Responder	0.182397	0.305823	0.999014
PWY 6612 superpathway of tetrahydrofolate biosynthesis	Responder	-0.288224	0.320423	0.999014
PWY 6123 inosine 5 phosphate biosynthesis I	Responder	0.0652509	0.321194	0.999014
PWY 6897 thiamine diphosphate salvage II	Responder	0.0954914	0.322427	0.999014
PWY 5188 tetrapyrrole biosynthesis I from glutamate	Responder	-0.116546	0.324206	0.999014
PWY0 845 superpathway of pyridoxal 5 phosphate biosynthesis and salvage	Responder	0.35108	0.325843	0.999014
PYRIDOXSYN PWY pyridoxal 5 phosphate biosynthesis I	Responder	0.358705	0.326557	0.999014
PWY 5265 peptidoglycan biosynthesis II staphylococci	Responder	0.704002	0.327788	0.999014
PWY 5189 tetrapyrrole biosynthesis II from glycine	Responder	-0.504099	0.330683	0.999014
PWY 5705 allantoin degradation to glyoxylate III	Responder	-0.804029	0.331586	0.999014
PWY 821 superpathway of sulfur amino acid biosynthesis Saccharomyces cerevisiae	Responder	-0.622052	0.335198	0.999014
PWY 5100 pyruvate fermentation to acetate and lactate II	Responder	-0.108294	0.337506	0.999014
P41 PWY pyruvate fermentation to acetate and S lactate I	Responder	-0.107833	0.339559	0.999014
NONOXIPENT PWY pentose phosphate pathway non oxidative branch I	Responder	-0.0679855	0.341676	0.999014
PWY0 1586 peptidoglycan maturation meso diaminopimelate containing	Responder	0.0938165	0.342426	0.999014
PWY I9 L cysteine biosynthesis VI from L methionine	Responder	0.266822	0.344282	0.999014
PWY 7211 superpathway of pyrimidine deoxyribonucleotides de novo biosynthesis	Responder	-0.378223	0.346793	0.999014
DARABCATK12 PWY D arabinose degradation I	Responder	-0.684445	0.349376	0.999014
PWY 7220 adenosine deoxyribonucleotides de novo biosynthesis II	Responder	0.153866	0.352799	0.999014
PWY 7222 guanosine deoxyribonucleotides de novo biosynthesis II	Responder	0.153866	0.352799	0.999014
PWY 5695 inosine 5 phosphate degradation	Responder	0.0611336	0.354336	0.999014
PWY0 162 superpathway of pyrimidine ribonucleotides de novo biosynthesis	Responder	0.127719	0.356638	0.999014
PWY 7328 superpathway of UDP glucose derived O antigen building blocks biosynthesis	Responder	-0.124971	0.356758	0.999014
NAGLIPASYN PWY lipid IVA biosynthesis E coli	Responder	0.331517	0.357513	0.999014
PWY 8073 lipid IVA biosynthesis P putida	Responder	0.331517	0.357513	0.999014
PWY 6545 pyrimidine deoxyribonucleotides de novo biosynthesis III	Responder	-0.457647	0.361179	0.999014
PWY 6969 TCA cycle V 2 oxoglutarate synthase	Responder	0.158466	0.361391	0.999014
PWY 5154 L arginine biosynthesis III via N acetyl L citrulline	Responder	0.153975	0.363528	0.999014
PWY 7184 pyrimidine deoxyribonucleotides de novo biosynthesis I	Responder	-0.458097	0.364503	0.999014
PWY 7992 superpathway of menaquinol 8 biosynthesis III	Responder	-0.522199	0.365115	0.999014
PWY 6125 superpathway of guanosine nucleotides de novo biosynthesis II	Responder	0.128802	0.376957	0.999014
PYRIDNUCSYN PWY NAD de novo biosynthesis I from aspartate	Responder	0.0719513	0.381977	0.999014
X PWY 7371 1 4 dihydroxy 6 naphthoate biosynthesis II	Responder	-0.529323	0.382401	0.999014
PWY 7228 superpathway of guanosine nucleotides de novo biosynthesis I	Responder	0.117488	0.382589	0.999014
PWY 8190 L glutamate degradation XI reductive Stickland reaction	Responder	0.634476	0.386008	0.999014
PWY 841 superpathway of purine nucleotides de novo biosynthesis I	Responder	0.0841283	0.387794	0.999014
P441 PWY superpathway of N acetylneuraminate degradation	Responder	-0.157902	0.39159	0.999014
PWY 7312 dTDP beta D fucofuranose biosynthesis	Responder	-0.601153	0.397917	0.999014
TRNA CHARGING PWY tRNA charging	Responder	-0.0583285	0.399731	0.999014
GALACT GLUCUROCAT PWY superpathway of hexuronide and hexuronate degradation	Responder	-0.235048	0.400755	0.999014
PWY 6292 superpathway of L cysteine biosynthesis mammalian	Responder	-0.225081	0.400817	0.999014
PWY 7254 TCA cycle VII acetate producers	Responder	-0.527743	0.404382	0.999014
PWY 4984 urea cycle	Responder	-0.394091	0.40492	0.999014
PWY 6608 guanosine nucleotides degradation III	Responder	-0.1496	0.406178	0.999014
ECASYN PWY enterobacterial common antigen biosynthesis	Responder	-0.578843	0.40827	0.999014
PWY 6126 superpathway of adenosine nucleotides de novo biosynthesis II	Responder	0.106717	0.408772	0.999014
PWY 7323 superpathway of GDP mannose derived O antigen building blocks biosynthesis	Responder	0.218692	0.410764	0.999014
PWY 5103 L isoleucine biosynthesis III	Responder	0.0550074	0.414829	0.999014
PWY 7282 4 amino 2 methyl 5 diphosphomethylpyrimidine biosynthesis II	Responder	0.212932	0.421761	0.999014
PWY 8187 L arginine degradation XIII reductive Stickland reaction	Responder	-0.149277	0.425556	0.999014
BRANCHED CHAIN AA SYN PWY superpathway of branched chain amino acid biosynthesis	Responder	0.0501327	0.428215	0.999014
PWY 5005 biotin biosynthesis II	Responder	0.396	0.438544	0.999014
P105 PWY TCA cycle IV 2 oxoglutarate decarboxylase	Responder	-0.463043	0.43874	0.999014
PWY 7229 superpathway of adenosine nucleotides de novo biosynthesis I	Responder	0.0811359	0.441713	0.999014
PWY 6823 molybdopterin biosynthesis	Responder	-0.0972923	0.445535	0.999014
PWY 6168 flavin biosynthesis III fungi	Responder	-0.482554	0.4506	0.999014
PWY 5747 2 methylcitrate cycle II	Responder	-0.567119	0.452861	0.999014
REDCITCYC TCA cycle VI Helicobacter	Responder	-0.418412	0.456137	0.999014
ILEUSYN PWY L isoleucine biosynthesis I from threonine	Responder	0.0458489	0.456696	0.999014
THRESYN PWY superpathway of L threonine biosynthesis	Responder	0.0443693	0.456865	0.999014
PWY 7198 pyrimidine deoxyribonucleotides de novo biosynthesis IV	Responder	0.183486	0.462107	0.999014
PWY 5918 superpathway of heme b biosynthesis from glutamate	Responder	-0.394865	0.463777	0.999014
HEME BIOSYNTHESIS II heme b biosynthesis I aerobic	Responder	-0.417762	0.465595	0.999014
PWY66 429 fatty acid biosynthesis initiation mitochondria	Responder	0.0477904	0.465668	0.999014
METH ACETATE PWY methanogenesis from acetate	Responder	-0.137658	0.466944	0.999014
PWY 6143 CMP pseudaminate biosynthesis	Responder	0.419977	0.469613	0.999014
PWY 6471 peptidoglycan biosynthesis IV Enterococcus faecium	Responder	-0.458258	0.473234	0.999014
PWY0 1319 CDP diacylglycerol biosynthesis II	Responder	0.0584667	0.473784	0.999014
GLYCOLYSIS E D superpathway of glycolysis and the Entner Doudoroff pathway	Responder	0.115747	0.473789	0.999014
PWY 7208 superpathway of pyrimidine nucleobases salvage	Responder	0.102291	0.473999	0.999014
PWY 6270 isoprene biosynthesis I	Responder	-0.0520344	0.475282	0.999014
PWY 5667 CDP diacylglycerol biosynthesis I	Responder	0.0580998	0.476514	0.999014
PWY0 1241 ADP L glycero beta D manno heptose biosynthesis	Responder	0.218119	0.479378	0.999014
PENTOSE P PWY pentose phosphate pathway	Responder	0.148301	0.480507	0.999014
PWY 7883 anhydromuropeptides recycling II	Responder	0.356339	0.481477	0.999014
PROPFERM PWY superpathway of L alanine fermentation Stickland reaction	Responder	-0.281205	0.484357	0.999014
PWY 8188 L alanine degradation VI reductive Stickland reaction	Responder	-0.281205	0.484357	0.999014
PWY 8189 L alanine degradation V oxidative Stickland reaction	Responder	-0.281205	0.484357	0.999014
PWY 7269 mitochondrial NADPH production yeast	Responder	-0.541859	0.495434	0.999014
X P461 PWY hexitol fermentation to lactate formate ethanol and acetate	Responder	0.222625	0.498752	0.999014
X PWY 5464 superpathway of cytosolic glycolysis plants pyruvate dehydrogenase and TCA cycle	Responder	0.463496	0.504397	0.999014
HSERMETANA PWY L methionine biosynthesis III	Responder	0.0509039	0.504653	0.999014
ARG POLYAMINE SYN superpathway of arginine and polyamine biosynthesis	Responder	-0.154249	0.506823	0.999014
POLYAMSYN PWY superpathway of polyamine biosynthesis I	Responder	-0.169838	0.509197	0.999014
X GLCMANNANAUT PWY superpathway of N acetylglucosamine N acetylmannosamine and N acetylneuraminate degradation	Responder	0.0750714	0.51016	0.999014
PWY 6386 UDP N acetylmuramoyl pentapeptide biosynthesis II lysine containing	Responder	-0.0500032	0.510884	0.999014
GLYCOL GLYOXDEG PWY superpathway of glycol metabolism and degradation	Responder	-0.482695	0.514058	0.999014
FASYN ELONG PWY fatty acid elongation saturated	Responder	0.176356	0.516753	0.999014
PWY1ZNC 1 assimilatory sulfate reduction IV	Responder	0.176386	0.51858	0.999014
PWY 7199 pyrimidine deoxyribonucleosides salvage	Responder	0.0642986	0.523819	0.999014
PWY 702 L methionine biosynthesis II	Responder	0.137281	0.526943	0.999014
P161 PWY acetylene degradation anaerobic	Responder	-0.27718	0.527433	0.999014
PWY 7356 thiamine diphosphate salvage IV yeast	Responder	-0.210318	0.530586	0.999014
PWY 7664 oleate biosynthesis IV anaerobic	Responder	0.175516	0.532888	0.999014
PWY4LZ 257 superpathway of fermentation Chlamydomonas reinhardtii	Responder	-0.258733	0.533963	0.999014
PWY 6588 pyruvate fermentation to acetone	Responder	-0.19443	0.533998	0.999014
PWY 7111 pyruvate fermentation to isobutanol engineered	Responder	-0.0438046	0.534549	0.999014
PWY 5136 fatty acid beta oxidation II plant peroxisome	Responder	-0.22369	0.535891	0.999014
PWY 6700 queuosine biosynthesis I de novo	Responder	-0.0540384	0.535985	0.999014
PWY0 862 5Z dodecenoate biosynthesis I	Responder	0.178357	0.540247	0.999014
FERMENTATION PWY mixed acid fermentation	Responder	0.0972911	0.548436	0.999014
P164 PWY purine nucleobases degradation I anaerobic	Responder	-0.0923519	0.550987	0.999014
PWY 6859 all trans farnesol biosynthesis	Responder	0.248923	0.55265	0.999014
GLUCOSE1PMETAB PWY glucose and glucose 1 phosphate degradation	Responder	0.146091	0.553516	0.999014
PWY 5676 acetyl CoA fermentation to butanoate II	Responder	-0.150436	0.553761	0.999014
PWY 6349 CDP archaeol biosynthesis	Responder	-0.281669	0.557564	0.999014
PWY 7560 methylerythritol phosphate pathway II	Responder	-0.0442437	0.558711	0.999014
PWY 5896 superpathway of menaquinol 10 biosynthesis	Responder	0.46137	0.561482	0.999014
PWY 1269 CMP 3 deoxy D manno octulosonate biosynthesis	Responder	0.144013	0.56861	0.999014
PWY 6284 superpathway of unsaturated fatty acids biosynthesis E coli	Responder	-0.172635	0.568781	0.999014
PWY 6527 stachyose degradation	Responder	-0.0781103	0.57053	0.999014
BIOTIN BIOSYNTHESIS PWY biotin biosynthesis I	Responder	0.142083	0.573194	0.999014
GLYCOGENSYNTH PWY glycogen biosynthesis I from ADP D Glucose	Responder	-0.0543749	0.576927	0.999014
PWY 6519 8 amino 7 oxononanoate biosynthesis I	Responder	0.145172	0.584613	0.999014
PWY 7392 taxadiene biosynthesis engineered	Responder	0.212729	0.587217	0.999014
RUMP PWY formaldehyde oxidation I	Responder	0.305059	0.588673	0.999014
PWY 3001 superpathway of L isoleucine biosynthesis I	Responder	-0.023761	0.588933	0.999014
VALSYN PWY L valine biosynthesis	Responder	0.0320785	0.592071	0.999014
PWY 622 starch biosynthesis	Responder	-0.442523	0.594912	0.999014
PWY 5030 L histidine degradation III	Responder	0.207982	0.595417	0.999014
GLUCARDEG PWY D glucarate degradation I	Responder	-0.332225	0.598288	0.999014
PWY 6350 archaetidylinositol biosynthesis	Responder	-0.249466	0.599453	0.999014
PWY0 166 superpathway of pyrimidine deoxyribonucleotides de novo biosynthesis E coli	Responder	-0.381625	0.605649	0.999014
PWY 6121 5 aminoimidazole ribonucleotide biosynthesis I	Responder	-0.0282102	0.607859	0.999014
X PWY 7383 anaerobic energy metabolism invertebrates cytosol	Responder	-0.213176	0.608029	0.999014
COBALSYN PWY superpathway of adenosylcobalamin salvage from cobinamide I	Responder	-0.0781328	0.610498	0.999014
GALACTARDEG PWY D galactarate degradation I	Responder	-0.355561	0.61182	0.999014
GLUCARGALACTSUPER PWY superpathway of D glucarate and D galactarate degradation	Responder	-0.355561	0.61182	0.999014
PWY 6282 palmitoleate biosynthesis I from 5Z dodec 5 enoate	Responder	0.142135	0.612357	0.999014
PWY0 1479 tRNA processing	Responder	-0.143722	0.614851	0.999014
GALACTITOLCAT PWY galactitol degradation	Responder	-0.342656	0.62137	0.999014
PWY 7345 superpathway of anaerobic sucrose degradation	Responder	0.0653483	0.622431	0.999014
DAPLYSINESYN PWY L lysine biosynthesis I	Responder	0.150887	0.626417	0.999014
THISYNARA PWY superpathway of thiamine diphosphate biosynthesis III eukaryotes	Responder	0.0677836	0.628463	0.999014
PWY 6385 peptidoglycan biosynthesis III mycobacteria	Responder	-0.033791	0.628482	0.999014
NONMEVIPP PWY methylerythritol phosphate pathway I	Responder	-0.0362861	0.63128	0.999014
PWY 4041 gamma glutamyl cycle	Responder	-0.0920222	0.637873	0.999014
PWY 6906 chitin derivatives degradation	Responder	0.31831	0.639433	0.999014
PWY 6387 UDP N acetylmuramoyl pentapeptide biosynthesis I meso diaminopimelate containing	Responder	-0.034463	0.643405	0.999014
SALVADEHYPOX PWY adenosine nucleotides degradation II	Responder	-0.104192	0.645986	0.999014
X PWY 7456 beta 1 4 mannan degradation	Responder	0.096663	0.64699	0.999014
PWY4FS 7 phosphatidylglycerol biosynthesis I plastidic	Responder	0.0955854	0.647143	0.999014
PWY4FS 8 phosphatidylglycerol biosynthesis II non plastidic	Responder	0.095528	0.64733	0.999014
HEXITOLDEGSUPER PWY superpathway of hexitol degradation bacteria	Responder	-0.282042	0.649258	0.999014
PWY 5497 purine nucleobases degradation II anaerobic	Responder	0.154474	0.651471	0.999014
PWY 5971 palmitate biosynthesis type II fatty acid synthase	Responder	0.111735	0.65191	0.999014
PWY 6606 guanosine nucleotides degradation II	Responder	-0.0813822	0.652138	0.999014
PWY 5862 superpathway of demethylmenaquinol 9 biosynthesis	Responder	-0.185189	0.654259	0.999014
ALLANTOINDEG PWY superpathway of allantoin degradation in yeast	Responder	-0.179242	0.6552	0.999014
RIBOSYN2 PWY flavin biosynthesis I bacteria and plants	Responder	0.0442829	0.657909	0.999014
PWY 7953 UDP N acetylmuramoyl pentapeptide biosynthesis III meso diaminopimelate containing	Responder	-0.0312796	0.665123	0.999014
PWY 5850 superpathway of menaquinol 6 biosynthesis	Responder	0.335674	0.666076	0.999014
P42 PWY incomplete reductive TCA cycle	Responder	-0.17504	0.669677	0.999014
GALACTUROCAT PWY D galacturonate degradation I	Responder	-0.0992573	0.670051	0.999014
PWY 5723 Rubisco shunt	Responder	-0.307893	0.676503	0.999014
P221 PWY octane oxidation	Responder	-0.383118	0.676608	0.999014
P621 PWY nylon 6 oligomer degradation	Responder	0.332333	0.677754	0.999014
PWY 5121 superpathway of geranylgeranyl diphosphate biosynthesis II via MEP	Responder	0.11097	0.682847	0.999014
PWY 6609 adenine and adenosine salvage III	Responder	-0.0357393	0.684867	0.999014
PWY 5845 superpathway of menaquinol 9 biosynthesis	Responder	-0.160409	0.685024	0.999014
P124 PWY Bifidobacterium shunt	Responder	-0.26973	0.685266	0.999014
PWY 7204 pyridoxal 5 phosphate salvage II plants	Responder	-0.322641	0.686677	0.999014
GLYCOCAT PWY glycogen degradation I	Responder	-0.140545	0.687964	0.999014
COA PWY coenzyme A biosynthesis I prokaryotic	Responder	0.0276539	0.693057	0.999014
PWY 8178 pentose phosphate pathway non oxidative branch II	Responder	-0.0241331	0.693991	0.999014
PWY 5860 superpathway of demethylmenaquinol 6 biosynthesis I	Responder	0.312706	0.69439	0.999014
PWY0 1298 superpathway of pyrimidine deoxyribonucleosides degradation	Responder	-0.15102	0.695542	0.999014
PWY66 399 gluconeogenesis III	Responder	-0.140845	0.698036	0.999014
PWY 5656 mannosylglycerate biosynthesis I	Responder	-0.317736	0.698557	0.999014
PWY 7942 5 oxo L proline metabolism	Responder	-0.282843	0.701275	0.999014
PWY 7977 L methionine biosynthesis IV	Responder	0.0297925	0.70271	0.999014
PWY 2941 L lysine biosynthesis II	Responder	-0.0649402	0.705138	0.999014
PEPTIDOGLYCANSYN PWY peptidoglycan biosynthesis I meso diaminopimelate containing	Responder	-0.0269997	0.714538	0.999014
PWY 6731 starch degradation III	Responder	0.0716391	0.715475	0.999014
PHOSLIPSYN PWY superpathway of phospholipid biosynthesis I bacteria	Responder	0.0580447	0.717949	0.999014
PWY 6749 CMP legionaminate biosynthesis I	Responder	0.285823	0.720394	0.999014
P122 PWY heterolactic fermentation	Responder	0.230526	0.722462	0.999014
CITRULBIO PWY L citrulline biosynthesis	Responder	-0.138453	0.723446	0.999014
PWY 7118 chitin deacetylation	Responder	-0.244672	0.725144	0.999014
GLUCONEO PWY gluconeogenesis I	Responder	0.0346945	0.725151	0.999014
X P4 PWY superpathway of L lysine L threonine and L methionine biosynthesis I	Responder	-0.127771	0.725638	0.999014
PWY0 781 aspartate superpathway	Responder	-0.126463	0.726567	0.999014
PWY 7286 7 3 amino 3 carboxypropyl wyosine biosynthesis	Responder	-0.20943	0.731361	0.999014
PWY 621 sucrose degradation III sucrose invertase	Responder	0.0576784	0.732393	0.999014
PWY 6160 3 dehydroquinate biosynthesis II archaea	Responder	-0.190903	0.732492	0.999014
PWY 6507 4 deoxy L threo hex 4 enopyranuronate degradation	Responder	-0.0798984	0.73362	0.999014
PWY 5505 L glutamate and L glutamine biosynthesis	Responder	0.0829819	0.737557	0.999014
PWY 6165 chorismate biosynthesis II archaea	Responder	-0.183555	0.739749	0.999014
PWY 8112 factor 420 biosynthesis I archaea	Responder	-0.167118	0.742556	0.999014
KETOGLUCONMET PWY ketogluconate metabolism	Responder	0.332529	0.743395	0.999014
PWY 5209 methyl coenzyme M oxidation to CO2	Responder	-0.215769	0.744825	0.999014
METHANOGENESIS PWY methanogenesis from H2 and CO2	Responder	-0.22417	0.745734	0.999014
ANAEROFRUCAT PWY homolactic fermentation	Responder	0.034873	0.747046	0.999014
P108 PWY pyruvate fermentation to propanoate I	Responder	0.195137	0.750562	0.999014
PWY 7357 thiamine phosphate formation from pyrithiamine and oxythiamine yeast	Responder	-0.0265458	0.751154	0.999014
PWY0 1261 anhydromuropeptides recycling I	Responder	0.0952483	0.754445	0.999014
X PWY 724 superpathway of L lysine L threonine and L methionine biosynthesis II	Responder	-0.0167588	0.758833	0.999014
PWY 6901 superpathway of glucose and xylose degradation	Responder	0.052302	0.758949	0.999014
PWY66 389 phytol degradation	Responder	-0.273429	0.759151	0.999014
PWY 5198 factor 420 biosynthesis II mycobacteria	Responder	-0.153417	0.763445	0.999014
PWY0 1338 polymyxin resistance	Responder	-0.235856	0.764689	0.999014
PWY 1042 glycolysis IV	Responder	0.018749	0.764937	0.999014
PWY0 1337 oleate beta oxidation	Responder	0.277812	0.766937	0.999014
PWY 7234 inosine 5 phosphate biosynthesis III	Responder	0.073143	0.767156	0.999014
PWY 8113 3PG factor 420 biosynthesis	Responder	-0.150694	0.768029	0.999014
PWY 7094 fatty acid salvage	Responder	0.260327	0.772341	0.999014
HISTSYN PWY L histidine biosynthesis	Responder	0.0235497	0.77305	0.999014
TCA GLYOX BYPASS superpathway of glyoxylate bypass and TCA	Responder	-0.211627	0.775311	0.999014
X GOLPDLCAT PWY superpathway of glycerol degradation to 1 3 propanediol	Responder	0.0627321	0.777481	0.999014
HISDEG PWY L histidine degradation I	Responder	0.0822267	0.777894	0.999014
PWY 5855 ubiquinol 7 biosynthesis early decarboxylation	Responder	-0.309089	0.779309	0.999014
ARGININE SYN4 PWY L ornithine biosynthesis II	Responder	-0.118722	0.779734	0.999014
PWY 561 superpathway of glyoxylate cycle and fatty acid degradation	Responder	-0.187914	0.791104	0.999014
PPGPPMET PWY ppGpp metabolism	Responder	0.0723827	0.793609	0.999014
POLYAMINSYN3 PWY superpathway of polyamine biosynthesis II	Responder	0.114878	0.794396	0.999014
COMPLETE ARO PWY superpathway of aromatic amino acid biosynthesis	Responder	0.016891	0.794542	0.999014
PWY 5484 glycolysis II from fructose 6 phosphate	Responder	0.0338508	0.802806	0.999014
PWY 7187 pyrimidine deoxyribonucleotides de novo biosynthesis II	Responder	-0.191377	0.80457	0.999014
PWY 7197 pyrimidine deoxyribonucleotide phosphorylation	Responder	0.0324294	0.805562	0.999014
PWY66 409 superpathway of purine nucleotide salvage	Responder	0.0576031	0.809602	0.999014
PWY 5097 L lysine biosynthesis VI	Responder	-0.017145	0.810558	0.999014
X PWY 7013 S propane 1 2 diol degradation	Responder	0.075886	0.811576	0.999014
X PWY 6961 L ascorbate degradation II bacterial aerobic	Responder	0.157637	0.813205	0.999014
PWY 6936 seleno amino acid biosynthesis plants	Responder	-0.0258631	0.816056	0.999014
PWY 6285 superpathway of fatty acids biosynthesis E coli	Responder	0.106828	0.820433	0.999014
X PWY 7385 1 3 propanediol biosynthesis engineered	Responder	-0.174352	0.820952	0.999014
PWY 5392 reductive TCA cycle II	Responder	-0.122249	0.823594	0.999014
PWY 5989 stearate biosynthesis II bacteria and plants	Responder	0.0552152	0.823595	0.999014
AST PWY L arginine degradation II AST pathway	Responder	-0.178464	0.824485	0.999014
NAD BIOSYNTHESIS II NAD salvage pathway III to nicotinamide riboside	Responder	0.146906	0.833139	0.999014
X PWY 7117 C4 photosynthetic carbon assimilation cycle PEPCK type	Responder	-0.0680722	0.838863	0.999014
PWY 922 mevalonate pathway I eukaryotes and bacteria	Responder	-0.156191	0.841052	0.999014
PWY 6630 superpathway of L tyrosine biosynthesis	Responder	-0.0403975	0.841567	0.999014
PWY 7858 5Z dodecenoate biosynthesis II	Responder	0.142131	0.842019	0.999014
PWY 5384 sucrose degradation IV sucrose phosphorylase	Responder	-0.0306527	0.846174	0.999014
PWY 5861 superpathway of demethylmenaquinol 8 biosynthesis I	Responder	-0.0780234	0.848444	0.999014
KDO NAGLIPASYN PWY superpathway of Kdo 2 lipid A biosynthesis	Responder	-0.138945	0.852545	0.999014
PWY 6922 L N delta acetylornithine biosynthesis	Responder	-0.0994088	0.855113	0.999014
HEME BIOSYNTHESIS II 1 heme b biosynthesis V aerobic	Responder	0.121826	0.855385	0.999014
PWY 6470 peptidoglycan biosynthesis V beta lactam resistance	Responder	-0.0373814	0.857563	0.999014
PWY 5840 superpathway of menaquinol 7 biosynthesis	Responder	-0.0790317	0.858297	0.999014
PWY 5920 superpathway of heme b biosynthesis from glycine	Responder	-0.103134	0.859725	0.999014
PWY 6803 phosphatidylcholine acyl editing	Responder	-0.130979	0.862642	0.999014
X PWY 7115 C4 photosynthetic carbon assimilation cycle NAD ME type	Responder	0.0472211	0.865083	0.999014
DENOVOPURINE2 PWY superpathway of purine nucleotides de novo biosynthesis II	Responder	0.120154	0.865471	0.999014
PWY 6531 mannitol cycle	Responder	-0.0815545	0.869274	0.999014
FUC RHAMCAT PWY superpathway of fucose and rhamnose degradation	Responder	0.0552537	0.870471	0.999014
PWY 8131 5 deoxyadenosine degradation II	Responder	0.0361161	0.871043	0.999014
FAO PWY fatty acid beta oxidation I generic	Responder	-0.153932	0.871148	0.999014
X PWY 5138 fatty acid beta oxidation IV unsaturated even number	Responder	-0.13995	0.876218	0.999014
PWY 3841 folate transformations II plants	Responder	0.00999642	0.87793	0.999014
PWY 5838 superpathway of menaquinol 8 biosynthesis I	Responder	-0.0553577	0.885768	0.999014
FUCCAT PWY fucose degradation	Responder	-0.0467304	0.886787	0.999014
PWY66 391 fatty acid beta oxidation VI mammalian peroxisome	Responder	-0.100156	0.888044	0.999014
PWY 5910 superpathway of geranylgeranyldiphosphate biosynthesis I via mevalonate	Responder	-0.0997707	0.888728	0.999014
ANAGLYCOLYSIS PWY glycolysis III from glucose	Responder	-0.00823718	0.893888	0.999014
PWY0 42 2 methylcitrate cycle I	Responder	-0.121459	0.89783	0.999014
X PWY 5837 2 carboxy 1 4 naphthoquinol biosynthesis	Responder	-0.0645403	0.89863	0.999014
GLYCOLYSIS glycolysis I from glucose 6 phosphate	Responder	-0.015299	0.90729	0.999014
ARO PWY chorismate biosynthesis I	Responder	-0.00761296	0.909197	0.999014
PWY 6163 chorismate biosynthesis from 3 dehydroquinate	Responder	-0.00782774	0.915338	0.999014
PWY 7851 coenzyme A biosynthesis II eukaryotic	Responder	0.00837615	0.917298	0.999014
PWY 6807 xyloglucan degradation II exoglucanase	Responder	-0.0826777	0.918695	0.999014
COA PWY 1 superpathway of coenzyme A biosynthesis III mammals	Responder	-0.00746885	0.92179	0.999014
CENTFERM PWY pyruvate fermentation to butanoate	Responder	0.0195561	0.921801	0.999014
PWY 7688 dTDP alpha D ravidosamine and dTDP 4 acetyl alpha D ravidosamine biosynthesis	Responder	0.0621442	0.923751	0.999014
HEMESYN2 PWY heme b biosynthesis II oxygen independent	Responder	0.0311743	0.926577	0.999014
PWY 7242 D fructuronate degradation	Responder	-0.0170866	0.92728	0.999014
HCAMHPDEG PWY 3 phenylpropanoate and 3 3 hydroxyphenyl propanoate degradation to 2 hydroxypentadienoate	Responder	-0.0854995	0.930991	0.999014
PWY 6690 cinnamate and 3 hydroxycinnamate degradation to 2 hydroxypentadienoate	Responder	-0.0854995	0.930991	0.999014
POLYISOPRENSYN PWY polyisoprenoid biosynthesis E coli	Responder	-0.0212747	0.931756	0.999014
PWY0 461 L lysine degradation I	Responder	-0.0700588	0.931916	0.999014
METHGLYUT PWY superpathway of methylglyoxal degradation	Responder	0.0420937	0.933452	0.999014
PWY 6549 L glutamine biosynthesis III	Responder	0.0167547	0.933563	0.999014
PWY 6317 D galactose degradation I Leloir pathway	Responder	-0.00809723	0.933607	0.999014
LIPASYN PWY phospholipases	Responder	0.0469132	0.934225	0.999014
PWY 6167 flavin biosynthesis II archaea	Responder	-0.0464447	0.934588	0.999014
PWY 6151 S adenosyl L methionine salvage I	Responder	-0.00862253	0.93552	0.999014
PWY 6590 superpathway of Clostridium acetobutylicum acidogenic fermentation	Responder	0.0147977	0.939094	0.999014
PWY 2942 L lysine biosynthesis III	Responder	0.00493864	0.943254	0.999014
PWY0 1277 3 phenylpropanoate and 3 3 hydroxyphenyl propanoate degradation	Responder	-0.0605175	0.943911	0.999014
ORNDEG PWY superpathway of ornithine degradation	Responder	-0.0375301	0.944706	0.999014
GLUCUROCAT PWY superpathway of beta D glucuronosides degradation	Responder	-0.0116393	0.946111	0.999014
PWY 5130 2 oxobutanoate degradation I	Responder	0.0222034	0.946209	0.999014
PWY 5347 superpathway of L methionine biosynthesis transsulfuration	Responder	0.0271143	0.949147	0.999014
X PRPP PWY superpathway of histidine purine and pyrimidine biosynthesis	Responder	0.0381854	0.952223	0.999014
PWY 5897 superpathway of menaquinol 11 biosynthesis	Responder	-0.0255438	0.954316	0.999014
PWY 5898 superpathway of menaquinol 12 biosynthesis	Responder	-0.0255438	0.954316	0.999014
PWY 5899 superpathway of menaquinol 13 biosynthesis	Responder	-0.0255438	0.954316	0.999014
MET SAM PWY superpathway of S adenosyl L methionine biosynthesis	Responder	0.0237067	0.955949	0.999014
P185 PWY formaldehyde assimilation III dihydroxyacetone cycle	Responder	0.0172137	0.95761	0.999014
PWY 5675 nitrate reduction V assimilatory	Responder	-0.0466129	0.958815	0.999014
METSYN PWY superpathway of L homoserine and L methionine biosynthesis	Responder	0.0210111	0.9614	0.999014
GLYOXYLATE BYPASS glyoxylate cycle	Responder	-0.0313338	0.962652	0.999014
PWY 6122 5 aminoimidazole ribonucleotide biosynthesis II	Responder	0.00300859	0.965925	0.999014
PWY 6277 superpathway of 5 aminoimidazole ribonucleotide biosynthesis	Responder	0.00300859	0.965925	0.999014
PWY 5981 CDP diacylglycerol biosynthesis III	Responder	0.0264339	0.966298	0.999014
HOMOSER METSYN PWY L methionine biosynthesis I	Responder	0.0184142	0.967169	0.999014
PWY 1861 formaldehyde assimilation II assimilatory RuMP Cycle	Responder	0.0123804	0.969427	0.999014
PWY 6353 purine nucleotides degradation II aerobic	Responder	-0.00479963	0.975247	0.999014
PWY 822 fructan biosynthesis	Responder	-0.0208426	0.976436	0.999014
PWY 7221 guanosine ribonucleotides de novo biosynthesis	Responder	0.00188797	0.978793	0.999014
PWY 5686 UMP biosynthesis I	Responder	-0.00218528	0.979729	0.999014
PWY 7790 UMP biosynthesis II	Responder	-0.00218528	0.979729	0.999014
PWY 7791 UMP biosynthesis III	Responder	-0.00218528	0.979729	0.999014
X GLYCOLYSIS TCA GLYOX BYPASS superpathway of glycolysis pyruvate dehydrogenase TCA and glyoxylate bypass	Responder	0.0204781	0.980555	0.999014
PWY0 1061 superpathway of L alanine biosynthesis	Responder	-0.00811842	0.982125	0.999014
PWY0 1415 superpathway of heme b biosynthesis from uroporphyrinogen III	Responder	-0.0144344	0.982503	0.999014
P23 PWY reductive TCA cycle I	Responder	0.0116662	0.985973	0.999014
RHAMCAT PWY L rhamnose degradation I	Responder	-0.00244891	0.986071	0.999014
X PWY0 301 L ascorbate degradation I bacterial anaerobic	Responder	0.0114434	0.986238	0.999014
PWY 5913 partial TCA cycle obligate autotrophs	Responder	0.00570699	0.986557	0.999014
FASYN INITIAL PWY superpathway of fatty acid biosynthesis initiation E coli	Responder	0.00993924	0.989836	0.999014
X PWY 241 C4 photosynthetic carbon assimilation cycle NADP ME type	Responder	0.00218634	0.994858	0.999466
PWY 5104 L isoleucine biosynthesis IV	Responder	-0.00437869	0.99604	0.999466
TCA TCA cycle I prokaryotic	Responder	-0.0021138	0.997425	0.999466
PWY0 1297 superpathway of purine deoxyribonucleosides degradation	Responder	-0.000618808	0.998289	0.999466
PWY 5265 peptidoglycan biosynthesis II staphylococci	Age	0.885202	0.0177994	0.999014
PWY 5910 superpathway of geranylgeranyldiphosphate biosynthesis I via mevalonate	Age	0.875761	0.0186042	0.999014
PWY 5004 superpathway of L citrulline metabolism	Age	0.659222	0.020284	0.999014
PWY 922 mevalonate pathway I eukaryotes and bacteria	Age	0.926545	0.0223518	0.999014
PWY0 1296 purine ribonucleosides degradation	Age	0.118187	0.0228407	0.999014
PWY 6731 starch degradation III	Age	-0.2301	0.0243653	0.999014
PWY 7761 NAD salvage pathway II PNC IV cycle	Age	0.263672	0.0248141	0.999014
PWY 6292 superpathway of L cysteine biosynthesis mammalian	Age	0.294612	0.0332881	0.999014
P164 PWY purine nucleobases degradation I anaerobic	Age	-0.169777	0.0341762	0.999014
PWY 6630 superpathway of L tyrosine biosynthesis	Age	0.22171	0.03436	0.999014
PWY66 429 fatty acid biosynthesis initiation mitochondria	Age	-0.0701581	0.0381005	0.999014
METHANOGENESIS PWY methanogenesis from H2 and CO2	Age	0.740982	0.0384151	0.999014
PWY 5209 methyl coenzyme M oxidation to CO2	Age	0.708765	0.0388879	0.999014
PWY 6165 chorismate biosynthesis II archaea	Age	0.572237	0.0451066	0.999014
METHGLYUT PWY superpathway of methylglyoxal degradation	Age	0.52006	0.0460182	0.999014
PWY 6160 3 dehydroquinate biosynthesis II archaea	Age	0.575094	0.0462765	0.999014
PWY 5198 factor 420 biosynthesis II mycobacteria	Age	0.524666	0.0464029	0.999014
PWY 8113 3PG factor 420 biosynthesis	Age	0.522984	0.0475569	0.999014
ALLANTOINDEG PWY superpathway of allantoin degradation in yeast	Age	0.410068	0.0478374	0.999014
PHOSLIPSYN PWY superpathway of phospholipid biosynthesis I bacteria	Age	-0.163799	0.0484102	0.999014
PWY 8112 factor 420 biosynthesis I archaea	Age	0.517241	0.0490009	0.999014
TRNA CHARGING PWY tRNA charging	Age	0.0679324	0.0563292	0.999014
PWY 6628 superpathway of L phenylalanine biosynthesis	Age	0.141295	0.0641239	0.999014
PWY 6147 6 hydroxymethyl dihydropterin diphosphate biosynthesis I	Age	-0.172696	0.0666066	0.999014
PWY 7286 7 3 amino 3 carboxypropyl wyosine biosynthesis	Age	0.569452	0.0696765	0.999014
CITRULBIO PWY L citrulline biosynthesis	Age	-0.364091	0.0705202	0.999014
PWY 6902 chitin degradation II Vibrio	Age	-0.283671	0.0818004	0.999014
PWY4FS 8 phosphatidylglycerol biosynthesis II non plastidic	Age	-0.181522	0.0901952	0.999014
PWY4FS 7 phosphatidylglycerol biosynthesis I plastidic	Age	-0.181485	0.0902682	0.999014
ARGSYN PWY L arginine biosynthesis I via L ornithine	Age	0.0681482	0.0916194	0.999014
PWY 7663 gondoate biosynthesis anaerobic	Age	-0.11739	0.0925693	0.999014
PWY 6350 archaetidylinositol biosynthesis	Age	0.407064	0.094572	0.999014
X P125 PWY superpathway of R R butanediol biosynthesis	Age	0.659045	0.0950284	0.999014
THRESYN PWY superpathway of L threonine biosynthesis	Age	-0.0506995	0.0966059	0.999014
PWY 6349 CDP archaeol biosynthesis	Age	0.399624	0.104101	0.999014
LIPASYN PWY phospholipases	Age	0.465673	0.110069	0.999014
PWY 2941 L lysine biosynthesis II	Age	-0.140278	0.110572	0.999014
DENOVOPURINE2 PWY superpathway of purine nucleotides de novo biosynthesis II	Age	0.578849	0.111322	0.999014
PWY 7560 methylerythritol phosphate pathway II	Age	-0.0613445	0.112986	0.999014
PWY0 1586 peptidoglycan maturation meso diaminopimelate containing	Age	-0.0797024	0.113661	0.999014
X PRPP PWY superpathway of histidine purine and pyrimidine biosynthesis	Age	0.509798	0.118467	0.999014
PWY 4984 urea cycle	Age	-0.376007	0.119374	0.999014
ARGININE SYN4 PWY L ornithine biosynthesis II	Age	-0.336143	0.121964	0.999014
P23 PWY reductive TCA cycle I	Age	0.52323	0.123657	0.999014
PWY 7187 pyrimidine deoxyribonucleotides de novo biosynthesis II	Age	0.595741	0.132219	0.999014
PWY 6167 flavin biosynthesis II archaea	Age	0.430635	0.136937	0.999014
PWY 7254 TCA cycle VII acetate producers	Age	0.478635	0.137786	0.999014
PYRIDNUCSYN PWY NAD de novo biosynthesis I from aspartate	Age	-0.061414	0.14278	0.999014
PWY 6270 isoprene biosynthesis I	Age	-0.0541116	0.14537	0.999014
ARGSYNBSUB PWY L arginine biosynthesis II acetyl cycle	Age	0.0599883	0.148834	0.999014
PWY66 399 gluconeogenesis III	Age	0.265478	0.152191	0.999014
SER GLYSYN PWY superpathway of L serine and glycine biosynthesis I	Age	-0.0523826	0.152961	0.999014
PWY 6549 L glutamine biosynthesis III	Age	0.144932	0.158187	0.999014
PWY 5690 TCA cycle II plants and fungi	Age	-0.280871	0.160122	0.999014
PWY 7234 inosine 5 phosphate biosynthesis III	Age	0.172614	0.170969	0.999014
PWY 5497 purine nucleobases degradation II anaerobic	Age	-0.237256	0.173687	0.999014
P122 PWY heterolactic fermentation	Age	0.449328	0.174801	0.999014
X PWY 7383 anaerobic energy metabolism invertebrates cytosol	Age	0.286815	0.175819	0.999014
PWY 6470 peptidoglycan biosynthesis V beta lactam resistance	Age	-0.143307	0.177625	0.999014
PWY 5154 L arginine biosynthesis III via N acetyl L citrulline	Age	-0.115707	0.178883	0.999014
PWY 6609 adenine and adenosine salvage III	Age	0.0601649	0.180311	0.999014
X PWY 5464 superpathway of cytosolic glycolysis plants pyruvate dehydrogenase and TCA cycle	Age	0.471441	0.182216	0.999014
PWY 6606 guanosine nucleotides degradation II	Age	-0.119728	0.193034	0.999014
PWY 6572 chondroitin sulfate degradation I bacterial	Age	-0.408335	0.193316	0.999014
METH ACETATE PWY methanogenesis from acetate	Age	-0.124828	0.194533	0.999014
PWY 6121 5 aminoimidazole ribonucleotide biosynthesis I	Age	0.0361404	0.196738	0.999014
NONOXIPENT PWY pentose phosphate pathway non oxidative branch I	Age	-0.0466468	0.198415	0.999014
PWY 7315 dTDP N acetylthomosamine biosynthesis	Age	0.275625	0.211742	0.999014
X GLYCOLYSIS TCA GLYOX BYPASS superpathway of glycolysis pyruvate dehydrogenase TCA and glyoxylate bypass	Age	0.533197	0.213087	0.999014
HSERMETANA PWY L methionine biosynthesis III	Age	-0.047581	0.219781	0.999014
PWY 5920 superpathway of heme b biosynthesis from glycine	Age	0.360187	0.225602	0.999014
X PWY0 301 L ascorbate degradation I bacterial anaerobic	Age	0.407153	0.22828	0.999014
PWY 5989 stearate biosynthesis II bacteria and plants	Age	0.15177	0.228858	0.999014
PWY 6897 thiamine diphosphate salvage II	Age	-0.0582833	0.232999	0.999014
POLYISOPRENSYN PWY polyisoprenoid biosynthesis E coli	Age	-0.150786	0.233331	0.999014
ASPASN PWY superpathway of L aspartate and L asparagine biosynthesis	Age	-0.0689037	0.235184	0.999014
PYRIDOXSYN PWY pyridoxal 5 phosphate biosynthesis I	Age	-0.218612	0.237658	0.999014
PWY 6700 queuosine biosynthesis I de novo	Age	0.0512477	0.247829	0.999014
PWY 6282 palmitoleate biosynthesis I from 5Z dodec 5 enoate	Age	0.16414	0.249584	0.999014
UDPNAGSYN PWY UDP N acetyl D glucosamine biosynthesis I	Age	0.0890539	0.259357	0.999014
PWY 6859 all trans farnesol biosynthesis	Age	-0.239138	0.261238	0.999014
PWY0 461 L lysine degradation I	Age	0.453768	0.276553	0.999014
PWY0 862 5Z dodecenoate biosynthesis I	Age	0.159734	0.279715	0.999014
PWY 5384 sucrose degradation IV sucrose phosphorylase	Age	-0.0864085	0.282049	0.999014
PWY 7664 oleate biosynthesis IV anaerobic	Age	0.153424	0.28261	0.999014
PWY0 162 superpathway of pyrimidine ribonucleotides de novo biosynthesis	Age	0.0752736	0.282927	0.999014
PWY 5189 tetrapyrrole biosynthesis II from glycine	Age	0.280886	0.283759	0.999014
PWY 5030 L histidine degradation III	Age	-0.212128	0.285991	0.999014
PWY 7094 fatty acid salvage	Age	0.484188	0.289617	0.999014
PWY 6163 chorismate biosynthesis from 3 dehydroquinate	Age	0.0392251	0.294613	0.999014
GLUTORN PWY L ornithine biosynthesis I	Age	0.0448399	0.295951	0.999014
PWY 6122 5 aminoimidazole ribonucleotide biosynthesis II	Age	0.0371646	0.299147	0.999014
PWY 6277 superpathway of 5 aminoimidazole ribonucleotide biosynthesis	Age	0.0371646	0.299147	0.999014
FASYN ELONG PWY fatty acid elongation saturated	Age	0.141008	0.306458	0.999014
PWY0 1337 oleate beta oxidation	Age	0.486543	0.306783	0.999014
PWY 6807 xyloglucan degradation II exoglucanase	Age	-0.419889	0.307602	0.999014
PWY 7328 superpathway of UDP glucose derived O antigen building blocks biosynthesis	Age	0.0690417	0.313888	0.999014
REDCITCYC TCA cycle VI Helicobacter	Age	0.284636	0.316756	0.999014
PWY 6124 inosine 5 phosphate biosynthesis II	Age	-0.0346472	0.326426	0.999014
GLYCOL GLYOXDEG PWY superpathway of glycol metabolism and degradation	Age	0.359219	0.337696	0.999014
X PWY 241 C4 photosynthetic carbon assimilation cycle NADP ME type	Age	0.163732	0.341806	0.999014
PWY0 845 superpathway of pyridoxal 5 phosphate biosynthesis and salvage	Age	-0.17137	0.342139	0.999014
PWY 7356 thiamine diphosphate salvage IV yeast	Age	0.161095	0.342997	0.999014
P42 PWY incomplete reductive TCA cycle	Age	0.196856	0.344173	0.999014
OANTIGEN PWY O antigen building blocks biosynthesis E coli	Age	0.054042	0.345877	0.999014
PWY 6703 preQ0 biosynthesis	Age	-0.0517035	0.355382	0.999014
PWY 6901 superpathway of glucose and xylose degradation	Age	-0.0796978	0.356663	0.999014
PWY 7977 L methionine biosynthesis IV	Age	-0.0360185	0.36284	0.999014
PENTOSE P PWY pentose phosphate pathway	Age	-0.0959921	0.366801	0.999014
PWY 7392 taxadiene biosynthesis engineered	Age	-0.178631	0.368188	0.999014
PWY66 430 myristate biosynthesis mitochondria	Age	-0.303893	0.369073	0.999014
X PWY 7388 octanoyl acyl carrier protein biosynthesis mitochondria yeast	Age	-0.305549	0.369484	0.999014
PWY 7198 pyrimidine deoxyribonucleotides de novo biosynthesis IV	Age	0.112947	0.370826	0.999014
PWY 7242 D fructuronate degradation	Age	0.0849789	0.371011	0.999014
ANAGLYCOLYSIS PWY glycolysis III from glucose	Age	-0.0279977	0.371553	0.999014
GLYCOGENSYNTH PWY glycogen biosynthesis I from ADP D Glucose	Age	0.0440129	0.372624	0.999014
PWY 5913 partial TCA cycle obligate autotrophs	Age	0.152293	0.375535	0.999014
PWY 7199 pyrimidine deoxyribonucleosides salvage	Age	0.0448402	0.379761	0.999014
X PWY 7385 1 3 propanediol biosynthesis engineered	Age	0.340429	0.383574	0.999014
PWY 5686 UMP biosynthesis I	Age	0.0379137	0.384867	0.999014
PWY 7790 UMP biosynthesis II	Age	0.0379137	0.384867	0.999014
PWY 7791 UMP biosynthesis III	Age	0.0379137	0.384867	0.999014
PWY 1269 CMP 3 deoxy D manno octulosonate biosynthesis	Age	-0.110275	0.388559	0.999014
PWY 6386 UDP N acetylmuramoyl pentapeptide biosynthesis II lysine containing	Age	0.0330755	0.390045	0.999014
PWY 8178 pentose phosphate pathway non oxidative branch II	Age	-0.0265653	0.392749	0.999014
PWY66 391 fatty acid beta oxidation VI mammalian peroxisome	Age	-0.306788	0.395156	0.999014
PWY 6507 4 deoxy L threo hex 4 enopyranuronate degradation	Age	0.100977	0.396119	0.999014
PWY 5981 CDP diacylglycerol biosynthesis III	Age	0.268248	0.397874	0.999014
PWY0 1297 superpathway of purine deoxyribonucleosides degradation	Age	0.12371	0.397894	0.999014
PWY 7357 thiamine phosphate formation from pyrithiamine and oxythiamine yeast	Age	-0.0356619	0.400613	0.999014
PEPTIDOGLYCANSYN PWY peptidoglycan biosynthesis I meso diaminopimelate containing	Age	0.0312551	0.403383	0.999014
X PWY 724 superpathway of L lysine L threonine and L methionine biosynthesis II	Age	-0.0229824	0.406129	0.999014
PWY 6123 inosine 5 phosphate biosynthesis I	Age	-0.0273681	0.409197	0.999014
PWY 7953 UDP N acetylmuramoyl pentapeptide biosynthesis III meso diaminopimelate containing	Age	0.0301369	0.410301	0.999014
PWY 2942 L lysine biosynthesis III	Age	-0.0287848	0.413208	0.999014
PWY 7238 sucrose biosynthesis II	Age	0.0430657	0.41479	0.999014
X PWY 7456 beta 1 4 mannan degradation	Age	0.0871052	0.415126	0.999014
PWY 6387 UDP N acetylmuramoyl pentapeptide biosynthesis I meso diaminopimelate containing	Age	0.0306842	0.415657	0.999014
PWY 6803 phosphatidylcholine acyl editing	Age	0.311662	0.416722	0.999014
PWY 3841 folate transformations II plants	Age	0.0267567	0.417376	0.999014
ARO PWY chorismate biosynthesis I	Age	0.0274019	0.418079	0.999014
PWY 7209 superpathway of pyrimidine ribonucleosides degradation	Age	-0.308884	0.419101	0.999014
PWY0 1477 ethanolamine utilization	Age	0.131389	0.422902	0.999014
PWY 5121 superpathway of geranylgeranyl diphosphate biosynthesis II via MEP	Age	-0.108222	0.431356	0.999014
FERMENTATION PWY mixed acid fermentation	Age	0.0643334	0.432733	0.999014
PWY 7389 superpathway of anaerobic energy metabolism invertebrates	Age	0.276895	0.435488	0.999014
PWY 5971 palmitate biosynthesis type II fatty acid synthase	Age	0.0975275	0.436693	0.999014
X PWY 7371 1 4 dihydroxy 6 naphthoate biosynthesis II	Age	0.236185	0.439839	0.999014
PWY 6151 S adenosyl L methionine salvage I	Age	0.0408382	0.449549	0.999014
PWY 5103 L isoleucine biosynthesis III	Age	-0.0254817	0.454225	0.999014
PWY 6895 superpathway of thiamine diphosphate biosynthesis II	Age	-0.102104	0.458378	0.999014
PWY 7688 dTDP alpha D ravidosamine and dTDP 4 acetyl alpha D ravidosamine biosynthesis	Age	0.243653	0.458898	0.999014
NAD BIOSYNTHESIS II NAD salvage pathway III to nicotinamide riboside	Age	0.261229	0.459554	0.999014
GALACTUROCAT PWY D galacturonate degradation I	Age	0.0849973	0.470908	0.999014
X PWY 7237 myo chiro and scyllo inositol degradation	Age	-0.0548111	0.474011	0.999014
PWY 6385 peptidoglycan biosynthesis III mycobacteria	Age	0.0250537	0.478193	0.999014
PWY 7942 5 oxo L proline metabolism	Age	0.264177	0.478987	0.999014
PANTO PWY phosphopantothenate biosynthesis I	Age	-0.0338954	0.481233	0.999014
PWY 8190 L glutamate degradation XI reductive Stickland reaction	Age	0.259522	0.481967	0.999014
X PWY 6961 L ascorbate degradation II bacterial aerobic	Age	0.236114	0.484549	0.999014
PWY 5918 superpathway of heme b biosynthesis from glutamate	Age	0.188808	0.487769	0.999014
PWY 5840 superpathway of menaquinol 7 biosynthesis	Age	0.155098	0.48897	0.999014
PWY 7807 glyphosate degradation III	Age	0.224202	0.489281	0.999014
PWY 6471 peptidoglycan biosynthesis IV Enterococcus faecium	Age	0.221559	0.492226	0.999014
PWY 7992 superpathway of menaquinol 8 biosynthesis III	Age	0.198336	0.49492	0.999014
PWY66 409 superpathway of purine nucleotide salvage	Age	0.0821673	0.497205	0.999014
COBALSYN PWY superpathway of adenosylcobalamin salvage from cobinamide I	Age	-0.0520468	0.502175	0.999014
BRANCHED CHAIN AA SYN PWY superpathway of branched chain amino acid biosynthesis	Age	-0.0213894	0.502867	0.999014
TCA TCA cycle I prokaryotic	Age	0.221235	0.504746	0.999014
GLYCOCAT PWY glycogen degradation I	Age	0.117777	0.505865	0.999014
PWY 7118 chitin deacetylation	Age	0.233644	0.506983	0.999014
P441 PWY superpathway of N acetylneuraminate degradation	Age	-0.0615248	0.507896	0.999014
PWY 8131 5 deoxyadenosine degradation II	Age	-0.0745116	0.508271	0.999014
P185 PWY formaldehyde assimilation III dihydroxyacetone cycle	Age	-0.108448	0.50838	0.999014
PWY 7400 L arginine biosynthesis IV archaebacteria	Age	0.0290002	0.508445	0.999014
COLANSYN PWY colanic acid building blocks biosynthesis	Age	0.0411217	0.511304	0.999014
KETOGLUCONMET PWY ketogluconate metabolism	Age	0.335691	0.513681	0.999014
PWY0 1479 tRNA processing	Age	0.0933922	0.517788	0.999014
PWY 3001 superpathway of L isoleucine biosynthesis I	Age	-0.0142648	0.520943	0.999014
PWY 6168 flavin biosynthesis III fungi	Age	-0.202792	0.529749	0.999014
X GOLPDLCAT PWY superpathway of glycerol degradation to 1 3 propanediol	Age	0.0701603	0.532183	0.999014
PWY 5896 superpathway of menaquinol 10 biosynthesis	Age	0.247075	0.538204	0.999014
GLUCOSE1PMETAB PWY glucose and glucose 1 phosphate degradation	Age	-0.0764811	0.539166	0.999014
X PWY 7115 C4 photosynthetic carbon assimilation cycle NAD ME type	Age	0.0848498	0.546303	0.999014
ILEUSYN PWY L isoleucine biosynthesis I from threonine	Age	-0.0186039	0.549391	0.999014
FASYN INITIAL PWY superpathway of fatty acid biosynthesis initiation E coli	Age	-0.236223	0.549706	0.999014
FUC RHAMCAT PWY superpathway of fucose and rhamnose degradation	Age	-0.101292	0.554688	0.999014
PWY 5367 petroselinate biosynthesis	Age	-0.107548	0.557526	0.999014
ECASYN PWY enterobacterial common antigen biosynthesis	Age	0.205512	0.560228	0.999014
PWY 1042 glycolysis IV	Age	0.0183798	0.562228	0.999014
HEME BIOSYNTHESIS II 1 heme b biosynthesis V aerobic	Age	0.195841	0.562539	0.999014
PWY 5850 superpathway of menaquinol 6 biosynthesis	Age	0.227037	0.563655	0.999014
PWY 7269 mitochondrial NADPH production yeast	Age	0.230008	0.566371	0.999014
PWY 5860 superpathway of demethylmenaquinol 6 biosynthesis I	Age	0.229037	0.569195	0.999014
X PWY 7117 C4 photosynthetic carbon assimilation cycle PEPCK type	Age	0.0962762	0.569689	0.999014
NONMEVIPP PWY methylerythritol phosphate pathway I	Age	0.021305	0.577069	0.999014
GLUCUROCAT PWY superpathway of beta D glucuronosides degradation	Age	0.048264	0.579603	0.999014
PWY 5676 acetyl CoA fermentation to butanoate II	Age	-0.0702533	0.583908	0.999014
PWY 5392 reductive TCA cycle II	Age	0.151376	0.58523	0.999014
PWY 6353 purine nucleotides degradation II aerobic	Age	-0.0421995	0.589725	0.999014
GLUCARDEG PWY D glucarate degradation I	Age	0.171184	0.59093	0.999014
PWY 6519 8 amino 7 oxononanoate biosynthesis I	Age	0.0714363	0.594261	0.999014
GLYCOLYSIS glycolysis I from glucose 6 phosphate	Age	0.035076	0.597605	0.999014
AST PWY L arginine degradation II AST pathway	Age	0.210332	0.60524	0.999014
PWY 621 sucrose degradation III sucrose invertase	Age	-0.0436869	0.608386	0.999014
PWY 5005 biotin biosynthesis II	Age	-0.128906	0.616849	0.999014
PWY 7210 pyrimidine deoxyribonucleotides biosynthesis from CTP	Age	-0.15922	0.621986	0.999014
GLUCONEO PWY gluconeogenesis I	Age	0.0245715	0.622241	0.999014
PWY0 1319 CDP diacylglycerol biosynthesis II	Age	0.0197869	0.630651	0.999014
PWY 5667 CDP diacylglycerol biosynthesis I	Age	0.0195512	0.634691	0.999014
P621 PWY nylon 6 oligomer degradation	Age	0.189472	0.639109	0.999014
PWY 5104 L isoleucine biosynthesis IV	Age	0.209149	0.639232	0.999014
X P4 PWY superpathway of L lysine L threonine and L methionine biosynthesis I	Age	-0.0862447	0.639244	0.999014
PWY 1861 formaldehyde assimilation II assimilatory RuMP Cycle	Age	-0.0764158	0.63992	0.999014
PWY0 781 aspartate superpathway	Age	-0.0844187	0.644112	0.999014
RUMP PWY formaldehyde oxidation I	Age	0.128947	0.650679	0.999014
PWY 5973 cis vaccenate biosynthesis	Age	-0.0351447	0.655605	0.999014
PWY 6906 chitin derivatives degradation	Age	-0.152042	0.657664	0.999014
PWY0 1415 superpathway of heme b biosynthesis from uroporphyrinogen III	Age	0.144144	0.664902	0.999014
THISYNARA PWY superpathway of thiamine diphosphate biosynthesis III eukaryotes	Age	-0.0299209	0.672248	0.999014
TCA GLYOX BYPASS superpathway of glyoxylate bypass and TCA	Age	0.157981	0.673271	0.999014
X ARGDEG PWY superpathway of L arginine putrescine and 4 aminobutanoate degradation	Age	-0.190701	0.673519	0.999014
ORNARGDEG PWY superpathway of L arginine and L ornithine degradation	Age	-0.190701	0.673519	0.999014
PWY 6317 D galactose degradation I Leloir pathway	Age	-0.0206102	0.674896	0.999014
PWY 7282 4 amino 2 methyl 5 diphosphomethylpyrimidine biosynthesis II	Age	-0.0556839	0.67658	0.999014
GALACTARDEG PWY D galactarate degradation I	Age	0.147115	0.677445	0.999014
GLUCARGALACTSUPER PWY superpathway of D glucarate and D galactarate degradation	Age	0.147115	0.677445	0.999014
THREOCAT PWY superpathway of L threonine metabolism	Age	-0.177905	0.677647	0.999014
PWY 7220 adenosine deoxyribonucleotides de novo biosynthesis II	Age	-0.0340647	0.682551	0.999014
PWY 7222 guanosine deoxyribonucleotides de novo biosynthesis II	Age	-0.0340647	0.682551	0.999014
PWY 6922 L N delta acetylornithine biosynthesis	Age	0.112507	0.682638	0.999014
X PWY 6992 1 5 anhydrofructose degradation	Age	-0.166037	0.684266	0.999014
PWY 6125 superpathway of guanosine nucleotides de novo biosynthesis II	Age	-0.0298056	0.684533	0.999014
PYRIDNUCSAL PWY NAD salvage pathway I PNC VI cycle	Age	0.109053	0.688616	0.999014
ARG POLYAMINE SYN superpathway of arginine and polyamine biosynthesis	Age	0.0463681	0.692289	0.999014
PWY0 1338 polymyxin resistance	Age	0.157499	0.692387	0.999014
PWY 7111 pyruvate fermentation to isobutanol engineered	Age	0.0139752	0.694419	0.999014
PWY 6936 seleno amino acid biosynthesis plants	Age	0.0218506	0.69734	0.999014
PWY 5994 palmitate biosynthesis type I fatty acid synthase	Age	-0.0962974	0.697467	0.999014
PWY 6545 pyrimidine deoxyribonucleotides de novo biosynthesis III	Age	0.0975687	0.698748	0.999014
X PWY 7013 S propane 1 2 diol degradation	Age	0.0620273	0.699784	0.999014
PWY 5130 2 oxobutanoate degradation I	Age	0.0641202	0.699897	0.999014
POLYAMSYN PWY superpathway of polyamine biosynthesis I	Age	0.0492318	0.704308	0.999014
PWY 7221 guanosine ribonucleotides de novo biosynthesis	Age	0.0133407	0.71018	0.999014
PWY 4041 gamma glutamyl cycle	Age	0.0364817	0.711645	0.999014
KDO NAGLIPASYN PWY superpathway of Kdo 2 lipid A biosynthesis	Age	0.138246	0.714391	0.999014
HOMOSER METSYN PWY L methionine biosynthesis I	Age	0.0825732	0.714991	0.999014
PWY0 1261 anhydromuropeptides recycling I	Age	-0.0559092	0.716265	0.999014
PWY 7184 pyrimidine deoxyribonucleotides de novo biosynthesis I	Age	0.0922385	0.716605	0.999014
MET SAM PWY superpathway of S adenosyl L methionine biosynthesis	Age	0.0782156	0.718415	0.999014
PWY 5136 fatty acid beta oxidation II plant peroxisome	Age	0.0643254	0.724084	0.999014
METSYN PWY superpathway of L homoserine and L methionine biosynthesis	Age	0.0774376	0.724149	0.999014
X PWY 5837 2 carboxy 1 4 naphthoquinol biosynthesis	Age	0.0900412	0.725079	0.999014
PWY 7228 superpathway of guanosine nucleotides de novo biosynthesis I	Age	-0.0236804	0.726513	0.999014
X1CMET2 PWY folate transformations III E coli	Age	-0.0104006	0.730237	0.999014
NAGLIPASYN PWY lipid IVA biosynthesis E coli	Age	-0.0616837	0.733525	0.999014
PWY 8073 lipid IVA biosynthesis P putida	Age	-0.0616837	0.733525	0.999014
FUCCAT PWY fucose degradation	Age	-0.0559175	0.736017	0.999014
PWY 6749 CMP legionaminate biosynthesis I	Age	-0.133636	0.74035	0.999014
PWY 6284 superpathway of unsaturated fatty acids biosynthesis E coli	Age	-0.0504481	0.741296	0.999014
GLYOXYLATE BYPASS glyoxylate cycle	Age	0.110845	0.743073	0.999014
HEXITOLDEGSUPER PWY superpathway of hexitol degradation bacteria	Age	0.102267	0.743889	0.999014
PWY 5347 superpathway of L methionine biosynthesis transsulfuration	Age	0.0698925	0.744939	0.999014
CENTFERM PWY pyruvate fermentation to butanoate	Age	0.0325863	0.746168	0.999014
DARABCATK12 PWY D arabinose degradation I	Age	0.117477	0.749364	0.999014
PWY 5723 Rubisco shunt	Age	0.115715	0.756083	0.999014
PWY 6590 superpathway of Clostridium acetobutylicum acidogenic fermentation	Age	0.0301273	0.758189	0.999014
COMPLETE ARO PWY superpathway of aromatic amino acid biosynthesis	Age	0.0100753	0.758449	0.999014
BIOTIN BIOSYNTHESIS PWY biotin biosynthesis I	Age	0.0382423	0.763697	0.999014
PWY 7208 superpathway of pyrimidine nucleobases salvage	Age	-0.021426	0.765941	0.999014
HEMESYN2 PWY heme b biosynthesis II oxygen independent	Age	0.0506775	0.766866	0.999014
ORNDEG PWY superpathway of ornithine degradation	Age	0.0809034	0.767314	0.999014
PWY 5845 superpathway of menaquinol 9 biosynthesis	Age	0.0587072	0.768707	0.999014
P41 PWY pyruvate fermentation to acetate and S lactate I	Age	-0.0166788	0.76883	0.999014
PWY 561 superpathway of glyoxylate cycle and fatty acid degradation	Age	0.105025	0.769451	0.999014
PWY 5100 pyruvate fermentation to acetate and lactate II	Age	-0.0164178	0.772335	0.999014
PWY 5747 2 methylcitrate cycle II	Age	0.109589	0.773329	0.999014
X GLCMANNANAUT PWY superpathway of N acetylglucosamine N acetylmannosamine and N acetylneuraminate degradation	Age	0.0165124	0.773793	0.999014
PWY 6531 mannitol cycle	Age	0.0716631	0.774682	0.999014
PWY 7323 superpathway of GDP mannose derived O antigen building blocks biosynthesis	Age	-0.0381527	0.775544	0.999014
PWY 6588 pyruvate fermentation to acetone	Age	-0.0449358	0.775562	0.999014
PWY 6607 guanosine nucleotides degradation I	Age	0.0673254	0.775846	0.999014
GALACTITOLCAT PWY galactitol degradation	Age	0.0981425	0.779191	0.999014
PWY 5855 ubiquinol 7 biosynthesis early decarboxylation	Age	0.155145	0.78063	0.999014
PWY 7883 anhydromuropeptides recycling II	Age	0.0709045	0.780997	0.999014
PWY 5862 superpathway of demethylmenaquinol 9 biosynthesis	Age	0.0576595	0.78232	0.999014
PWY 5656 mannosylglycerate biosynthesis I	Age	0.113441	0.784169	0.999014
PANTOSYN PWY superpathway of coenzyme A biosynthesis I bacteria	Age	-0.0126662	0.784588	0.999014
PWY 6595 superpathway of guanosine nucleotides degradation plants	Age	0.0621542	0.78666	0.999014
PWY 5705 allantoin degradation to glyoxylate III	Age	-0.112179	0.78747	0.999014
PWY 5838 superpathway of menaquinol 8 biosynthesis I	Age	0.0518536	0.789957	0.999014
PWY 5861 superpathway of demethylmenaquinol 8 biosynthesis I	Age	0.0530264	0.797089	0.999014
PWY 8004 Entner Doudoroff pathway I	Age	0.0215255	0.797232	0.999014
P108 PWY pyruvate fermentation to propanoate I	Age	0.0790946	0.79858	0.999014
PWY 5941 glycogen degradation II	Age	-0.0128289	0.799267	0.999014
RHAMCAT PWY L rhamnose degradation I	Age	-0.0177998	0.801688	0.999014
LIPA CORESYN PWY lipid A core biosynthesis E coli K 12	Age	-0.0909693	0.802	0.999014
PWY 622 starch biosynthesis	Age	-0.104232	0.803897	0.999014
PWY 7858 5Z dodecenoate biosynthesis II	Age	0.0875747	0.807903	0.999014
PWY 6969 TCA cycle V 2 oxoglutarate synthase	Age	0.0210451	0.809477	0.999014
PWY 841 superpathway of purine nucleotides de novo biosynthesis I	Age	-0.0117796	0.810018	0.999014
FOLSYN PWY superpathway of tetrahydrofolate biosynthesis and salvage	Age	-0.0334201	0.812648	0.999014
X P461 PWY hexitol fermentation to lactate formate ethanol and acetate	Age	0.0392024	0.813112	0.999014
PWY3O 4107 NAD salvage pathway V PNC V cycle	Age	0.0697489	0.814572	0.999014
P161 PWY acetylene degradation anaerobic	Age	0.0518339	0.814628	0.999014
SULFATE CYS PWY superpathway of sulfate assimilation and cysteine biosynthesis	Age	-0.0616783	0.815057	0.999014
PWY 8187 L arginine degradation XIII reductive Stickland reaction	Age	0.0219368	0.816038	0.999014
PWY 5345 superpathway of L methionine biosynthesis by sulfhydrylation	Age	-0.0594803	0.816773	0.999014
PWY 5897 superpathway of menaquinol 11 biosynthesis	Age	0.051719	0.818404	0.999014
PWY 5898 superpathway of menaquinol 12 biosynthesis	Age	0.051719	0.818404	0.999014
PWY 5899 superpathway of menaquinol 13 biosynthesis	Age	0.051719	0.818404	0.999014
PWY 5659 GDP mannose biosynthesis	Age	0.0203789	0.819746	0.999014
PPGPPMET PWY ppGpp metabolism	Age	-0.031205	0.823262	0.999014
COA PWY 1 superpathway of coenzyme A biosynthesis III mammals	Age	0.00831306	0.828737	0.999014
X PWY 5138 fatty acid beta oxidation IV unsaturated even number	Age	0.0974162	0.830037	0.999014
PWY 6612 superpathway of tetrahydrofolate biosynthesis	Age	-0.031084	0.831056	0.999014
PWY4LZ 257 superpathway of fermentation Chlamydomonas reinhardtii	Age	0.0415701	0.842835	0.999014
PWY 7805 aminomethyl phosphonate degradation	Age	0.0646202	0.843352	0.999014
PWY 702 L methionine biosynthesis II	Age	0.0215233	0.843967	0.999014
CALVIN PWY Calvin Benson Bassham cycle	Age	0.00446564	0.848345	0.999014
LPSSYN PWY superpathway of lipopolysaccharide biosynthesis	Age	-0.0535829	0.856427	0.999014
PWY 6126 superpathway of adenosine nucleotides de novo biosynthesis II	Age	-0.011361	0.861243	0.999014
LACTOSECAT PWY lactose and galactose degradation I	Age	-0.0224755	0.862031	0.999014
HISTSYN PWY L histidine biosynthesis	Age	-0.00716042	0.862122	0.999014
SALVADEHYPOX PWY adenosine nucleotides degradation II	Age	0.0193284	0.865874	0.999014
PWY 5484 glycolysis II from fructose 6 phosphate	Age	0.0112609	0.869324	0.999014
PWY 7197 pyrimidine deoxyribonucleotide phosphorylation	Age	-0.0106631	0.872651	0.999014
PWY 6823 molybdopterin biosynthesis	Age	0.0102903	0.872656	0.999014
PWY 5505 L glutamate and L glutamine biosynthesis	Age	-0.0199156	0.87342	0.999014
PWY I9 L cysteine biosynthesis VI from L methionine	Age	0.0222342	0.87537	0.999014
SO4ASSIM PWY assimilatory sulfate reduction I	Age	-0.0446721	0.877212	0.999014
PWY 7851 coenzyme A biosynthesis II eukaryotic	Age	0.006204	0.878973	0.999014
PWY 7345 superpathway of anaerobic sucrose degradation	Age	-0.0101369	0.879633	0.999014
DTDPRHAMSYN PWY dTDP beta L rhamnose biosynthesis	Age	0.00720029	0.881151	0.999014
PWY 7312 dTDP beta D fucofuranose biosynthesis	Age	-0.0525964	0.883098	0.999014
GLYCOLYSIS E D superpathway of glycolysis and the Entner Doudoroff pathway	Age	-0.0112759	0.889787	0.999014
PWY 6293 superpathway of L cysteine biosynthesis fungi	Age	0.0369806	0.892472	0.999014
PWY0 42 2 methylcitrate cycle I	Age	0.0605884	0.899079	0.999014
HISDEG PWY L histidine degradation I	Age	-0.0178441	0.903497	0.999014
PWY 7229 superpathway of adenosine nucleotides de novo biosynthesis I	Age	0.006427	0.903636	0.999014
PWY 801 homocysteine and cysteine interconversion	Age	0.0335674	0.904861	0.999014
VALSYN PWY L valine biosynthesis	Age	-0.00351209	0.907379	0.999014
POLYAMINSYN3 PWY superpathway of polyamine biosynthesis II	Age	-0.0258492	0.907538	0.999014
PWY 7204 pyridoxal 5 phosphate salvage II plants	Age	0.0441549	0.912886	0.999014
P124 PWY Bifidobacterium shunt	Age	-0.0365233	0.913394	0.999014
PWY 6608 guanosine nucleotides degradation III	Age	-0.00969775	0.914756	0.999014
PWY0 166 superpathway of pyrimidine deoxyribonucleotides de novo biosynthesis E coli	Age	0.0385374	0.917656	0.999014
FAO PWY fatty acid beta oxidation I generic	Age	0.0491565	0.918305	0.999014
PWY 6527 stachyose degradation	Age	0.00655783	0.924733	0.999014
PWY0 1061 superpathway of L alanine biosynthesis	Age	-0.0152554	0.933566	0.999014
P221 PWY octane oxidation	Age	0.0374845	0.935536	0.999014
PWY66 389 phytol degradation	Age	-0.036147	0.936003	0.999014
HCAMHPDEG PWY 3 phenylpropanoate and 3 3 hydroxyphenyl propanoate degradation to 2 hydroxypentadienoate	Age	-0.0397776	0.936418	0.999014
PWY 6690 cinnamate and 3 hydroxycinnamate degradation to 2 hydroxypentadienoate	Age	-0.0397776	0.936418	0.999014
DAPLYSINESYN PWY L lysine biosynthesis I	Age	-0.0120318	0.938655	0.999014
COA PWY coenzyme A biosynthesis I prokaryotic	Age	-0.00258116	0.941798	0.999014
PWY1ZNC 1 assimilatory sulfate reduction IV	Age	-0.0100301	0.941919	0.999014
PWY 7196 superpathway of pyrimidine ribonucleosides salvage	Age	0.0217102	0.943888	0.999014
PWY 5097 L lysine biosynthesis VI	Age	-0.00250158	0.944773	0.999014
PWY 822 fructan biosynthesis	Age	0.02208	0.950599	0.999014
RIBOSYN2 PWY flavin biosynthesis I bacteria and plants	Age	0.00304234	0.951914	0.999014
PWY 6143 CMP pseudaminate biosynthesis	Age	-0.0174468	0.952426	0.999014
PWY 5188 tetrapyrrole biosynthesis I from glutamate	Age	-0.00317956	0.957287	0.999014
PWY0 1277 3 phenylpropanoate and 3 3 hydroxyphenyl propanoate degradation	Age	-0.0215167	0.960497	0.999014
PWY 5022 4 aminobutanoate degradation V	Age	-0.0105213	0.964721	0.999014
PROPFERM PWY superpathway of L alanine fermentation Stickland reaction	Age	-0.0082885	0.967352	0.999014
PWY 8188 L alanine degradation VI reductive Stickland reaction	Age	-0.0082885	0.967352	0.999014
PWY 8189 L alanine degradation V oxidative Stickland reaction	Age	-0.0082885	0.967352	0.999014
GLUDEG I PWY GABA shunt	Age	0.00655164	0.973795	0.999014
PWY0 1241 ADP L glycero beta D manno heptose biosynthesis	Age	-0.00477231	0.975484	0.999014
PWY 821 superpathway of sulfur amino acid biosynthesis Saccharomyces cerevisiae	Age	-0.00952342	0.976567	0.999014
ANAEROFRUCAT PWY homolactic fermentation	Age	-0.00159359	0.976704	0.999014
HEME BIOSYNTHESIS II heme b biosynthesis I aerobic	Age	0.00792025	0.97808	0.999014
PWY 5675 nitrate reduction V assimilatory	Age	0.0121212	0.978787	0.999014
PWY 7211 superpathway of pyrimidine deoxyribonucleotides de novo biosynthesis	Age	-0.00516918	0.979582	0.999014
P105 PWY TCA cycle IV 2 oxoglutarate decarboxylase	Age	-0.00594986	0.984227	0.999014
GALACT GLUCUROCAT PWY superpathway of hexuronide and hexuronate degradation	Age	0.00223482	0.987326	0.999014
PWY 6305 superpathway of putrescine biosynthesis	Age	0.00211479	0.989731	0.999014
PWY0 1298 superpathway of pyrimidine deoxyribonucleosides degradation	Age	0.00140736	0.994233	0.999466
PWY 5695 inosine 5 phosphate degradation	Age	3.22308e-05	0.999225	0.999466
PWY 6285 superpathway of fatty acids biosynthesis E coli	Age	-0.000158994	0.999466	0.999466

## Sheet: Table 6
feature	value	coef	pval	qval
FAO PWY fatty acid beta oxidation I generic	M3m	2.78656	4.40932e-05	0.00671981
GLYOXYLATE BYPASS glyoxylate cycle	M3m	2.66808	3.37269e-05	0.00671981
HEME BIOSYNTHESIS II 1 heme b biosynthesis V aerobic	M3m	2.62921	2.65897e-05	0.00671981
PWY0 1415 superpathway of heme b biosynthesis from uroporphyrinogen III	M3m	2.97954	1.09555e-05	0.00671981
X PWY 5138 fatty acid beta oxidation IV unsaturated even number	M3m	2.88939	4.18588e-05	0.00671981
AST PWY L arginine degradation II AST pathway	M3m	2.8946	8.46761e-05	0.0080654
KDO NAGLIPASYN PWY superpathway of Kdo 2 lipid A biosynthesis	M3m	2.3201	7.57743e-05	0.0080654
KETOGLUCONMET PWY ketogluconate metabolism	M3m	3.27334	6.52995e-05	0.0080654
DENOVOPURINE2 PWY superpathway of purine nucleotides de novo biosynthesis II	M3m	1.90032	0.000150739	0.00818651
X PRPP PWY superpathway of histidine purine and pyrimidine biosynthesis	M3m	1.73558	0.000216064	0.00818651
PWY0 42 2 methylcitrate cycle I	M3m	2.58743	0.000226704	0.00818651
PWY 5104 L isoleucine biosynthesis IV	M3m	2.92033	0.000198658	0.00818651
PWY 561 superpathway of glyoxylate cycle and fatty acid degradation	M3m	2.43709	0.000142885	0.00818651
PWY 5675 nitrate reduction V assimilatory	M3m	3.07569	0.00020121	0.00818651
PWY 5723 Rubisco shunt	M3m	2.60129	0.000230367	0.00818651
PWY 6285 superpathway of fatty acids biosynthesis E coli	M3m	1.50064	0.000215748	0.00818651
PWY 6803 phosphatidylcholine acyl editing	M3m	2.43454	0.000111709	0.00818651
PWY 7118 chitin deacetylation	M3m	2.58889	0.000153378	0.00818651
PWY 7187 pyrimidine deoxyribonucleotides de novo biosynthesis II	M3m	1.54407	0.000236356	0.00818651
PWY 7204 pyridoxal 5 phosphate salvage II plants	M3m	2.62544	0.00016432	0.00818651
PWY 7942 5 oxo L proline metabolism	M3m	2.26884	0.000186692	0.00818651
TCA GLYOX BYPASS superpathway of glyoxylate bypass and TCA	M3m	2.46966	0.000219911	0.00818651
PWY0 1338 polymyxin resistance	M3m	2.75478	0.000271607	0.00840509
PWY0 166 superpathway of pyrimidine deoxyribonucleotides de novo biosynthesis E coli	M3m	2.53595	0.000275758	0.00840509
X PWY 7385 1 3 propanediol biosynthesis engineered	M3m	2.86321	0.000263228	0.00840509
TCA TCA cycle I prokaryotic	M3m	2.16455	0.000293331	0.00859687
PWY0 461 L lysine degradation I	M3m	2.07153	0.000327674	0.0089174
PWY 5656 mannosylglycerate biosynthesis I	M3m	2.24536	0.0003197	0.0089174
PWY 5747 2 methylcitrate cycle II	M3m	1.91161	0.000375451	0.00986529
HEXITOLDEGSUPER PWY superpathway of hexitol degradation bacteria	M3m	2.28836	0.000539984	0.0128366
PWY0 1337 oleate beta oxidation	M3m	2.17775	0.000589041	0.0128366
X PWY0 301 L ascorbate degradation I bacterial anaerobic	M3m	2.05376	0.000548539	0.0128366
PWY 5920 superpathway of heme b biosynthesis from glycine	M3m	1.53555	0.000589606	0.0128366
X PWY 6961 L ascorbate degradation II bacterial aerobic	M3m	1.92499	0.000589272	0.0128366
PWY 7858 5Z dodecenoate biosynthesis II	M3m	2.19143	0.000526648	0.0128366
P105 PWY TCA cycle IV 2 oxoglutarate decarboxylase	M3m	1.85455	0.000607056	0.0128493
PWY 7094 fatty acid salvage	M3m	2.22127	0.000663359	0.0136616
GLYCOL GLYOXDEG PWY superpathway of glycol metabolism and degradation	M3m	2.29777	0.000719032	0.0144185
GALACTITOLCAT PWY galactitol degradation	M3m	2.3793	0.000976277	0.0190518
PWY0 1241 ADP L glycero beta D manno heptose biosynthesis	M3m	0.894484	0.0010001	0.0190518
P108 PWY pyruvate fermentation to propanoate I	M3m	1.45052	0.00216523	0.03837
PWY 5497 purine nucleobases degradation II anaerobic	M3m	0.736426	0.0023069	0.0399513
PWY 5971 palmitate biosynthesis type II fatty acid synthase	M3m	0.498576	0.00236111	0.0399815
P122 PWY heterolactic fermentation	M3m	1.57799	0.00248257	0.0411243
FASYN ELONG PWY fatty acid elongation saturated	M3m	0.542055	0.0026821	0.0414671
PWY0 862 5Z dodecenoate biosynthesis I	M3m	0.576358	0.00272094	0.0414671
PWY 6151 S adenosyl L methionine salvage I	M3m	-0.171832	0.0027125	0.0414671
PWY 6969 TCA cycle V 2 oxoglutarate synthase	M3m	0.281695	0.00263598	0.0414671
PWY 7664 oleate biosynthesis IV anaerobic	M3m	0.555491	0.00288105	0.0430463
PWY 6519 8 amino 7 oxononanoate biosynthesis I	M3m	0.525626	0.00332863	0.0487772
ECASYN PWY enterobacterial common antigen biosynthesis	M3m	1.51891	0.00375582	0.0539987
BIOTIN BIOSYNTHESIS PWY biotin biosynthesis I	M3m	0.492164	0.00389794	0.0543591
PWY 5850 superpathway of menaquinol 6 biosynthesis	M3m	1.70302	0.00392356	0.0543591
NAGLIPASYN PWY lipid IVA biosynthesis E coli	M3m	0.762981	0.00416299	0.055183
PWY 5860 superpathway of demethylmenaquinol 6 biosynthesis I	M3m	1.71597	0.00420028	0.055183
PWY 8073 lipid IVA biosynthesis P putida	M3m	0.762981	0.00416299	0.055183
PWY 6282 palmitoleate biosynthesis I from 5Z dodec 5 enoate	M3m	0.543278	0.00439172	0.0567202
PWY 6386 UDP N acetylmuramoyl pentapeptide biosynthesis II lysine containing	M3m	-0.128297	0.00461816	0.0586507
GLYCOLYSIS E D superpathway of glycolysis and the Entner Doudoroff pathway	M3m	0.333277	0.00485802	0.0605965
PWY 5896 superpathway of menaquinol 10 biosynthesis	M3m	1.75717	0.00493042	0.0605965
PWY 6385 peptidoglycan biosynthesis III mycobacteria	M3m	-0.105253	0.00545095	0.0659306
PWY 7953 UDP N acetylmuramoyl pentapeptide biosynthesis III meso diaminopimelate containing	M3m	-0.102449	0.00576896	0.0686867
PWY 6163 chorismate biosynthesis from 3 dehydroquinate	M3m	-0.12551	0.00622682	0.0718915
REDCITCYC TCA cycle VI Helicobacter	M3m	1.2417	0.0061605	0.0718915
PEPTIDOGLYCANSYN PWY peptidoglycan biosynthesis I meso diaminopimelate containing	M3m	-0.120388	0.00691114	0.0786013
X P461 PWY hexitol fermentation to lactate formate ethanol and acetate	M3m	0.507925	0.00782089	0.08764
PWY 6387 UDP N acetylmuramoyl pentapeptide biosynthesis I meso diaminopimelate containing	M3m	-0.115949	0.00798151	0.0881437
X PWY 7115 C4 photosynthetic carbon assimilation cycle NAD ME type	M3m	0.417447	0.00852041	0.0914444
PWY 7345 superpathway of anaerobic sucrose degradation	M3m	0.29634	0.00843957	0.0914444
PWY 821 superpathway of sulfur amino acid biosynthesis Saccharomyces cerevisiae	M3m	1.37341	0.00890115	0.0919533
TRNA CHARGING PWY tRNA charging	M3m	-0.100941	0.00874241	0.0919533
NONMEVIPP PWY methylerythritol phosphate pathway I	M3m	-0.124621	0.00906386	0.0920888
X GLYCOLYSIS TCA GLYOX BYPASS superpathway of glycolysis pyruvate dehydrogenase TCA and glyoxylate bypass	M3m	1.61504	0.00941099	0.0938722
PWY0 1319 CDP diacylglycerol biosynthesis II	M3m	-0.0957539	0.00958723	0.0938722
PWY 5667 CDP diacylglycerol biosynthesis I	M3m	-0.095747	0.00960896	0.0938722
GLUTORN PWY L ornithine biosynthesis I	M3m	-0.158043	0.0114274	0.107502
PWY 6700 queuosine biosynthesis I de novo	M3m	-0.126615	0.0113084	0.107502
P23 PWY reductive TCA cycle I	M3m	1.17962	0.0120044	0.111554
NAD BIOSYNTHESIS II NAD salvage pathway III to nicotinamide riboside	M3m	1.33568	0.0124357	0.114169
PWY 5855 ubiquinol 7 biosynthesis early decarboxylation	M3m	1.83064	0.0131916	0.118259
PWY 6588 pyruvate fermentation to acetone	M3m	0.578743	0.0137881	0.120765
PWY 5136 fatty acid beta oxidation II plant peroxisome	M3m	0.697478	0.0146958	0.124425
PWY 5705 allantoin degradation to glyoxylate III	M3m	1.48008	0.0144745	0.124425
PWY 6609 adenine and adenosine salvage III	M3m	-0.127236	0.0146757	0.124425
PWY 5989 stearate biosynthesis II bacteria and plants	M3m	0.454674	0.0150972	0.125433
PWY 6531 mannitol cycle	M3m	1.17088	0.0151441	0.125433
X PWY 5837 2 carboxy 1 4 naphthoquinol biosynthesis	M3m	1.0625	0.0181335	0.143935
PWY 5686 UMP biosynthesis I	M3m	-0.114288	0.0196472	0.146776
PWY 5897 superpathway of menaquinol 11 biosynthesis	M3m	0.976269	0.0195987	0.146776
PWY 5898 superpathway of menaquinol 12 biosynthesis	M3m	0.976269	0.0195987	0.146776
PWY 5899 superpathway of menaquinol 13 biosynthesis	M3m	0.976269	0.0195987	0.146776
PWY 7790 UMP biosynthesis II	M3m	-0.114288	0.0196472	0.146776
PWY 7791 UMP biosynthesis III	M3m	-0.114288	0.0196472	0.146776
ORNDEG PWY superpathway of ornithine degradation	M3m	1.16953	0.0200821	0.148568
P441 PWY superpathway of N acetylneuraminate degradation	M3m	0.325196	0.0206241	0.151111
PWY 7254 TCA cycle VII acetate producers	M3m	1.37926	0.0217152	0.15759
PWY 8004 Entner Doudoroff pathway I	M3m	0.196455	0.0226554	0.162862
ARG POLYAMINE SYN superpathway of arginine and polyamine biosynthesis	M3m	0.48107	0.0234743	0.167172
PWY 5913 partial TCA cycle obligate autotrophs	M3m	0.636385	0.0243319	0.171675
PWY0 845 superpathway of pyridoxal 5 phosphate biosynthesis and salvage	M3m	0.525547	0.0247113	0.172752
PWY 6292 superpathway of L cysteine biosynthesis mammalian	M3m	-0.392783	0.0250695	0.173663
PWY0 1296 purine ribonucleosides degradation	M3m	-0.145229	0.0256385	0.176005
P221 PWY octane oxidation	M3m	1.46675	0.0264167	0.178137
PWY 7883 anhydromuropeptides recycling II	M3m	0.906026	0.0262031	0.178137
PWY 6572 chondroitin sulfate degradation I bacterial	M3m	-0.570444	0.0281628	0.185
PWY66 389 phytol degradation	M3m	1.43345	0.0287356	0.185913
X P4 PWY superpathway of L lysine L threonine and L methionine biosynthesis I	M3m	0.669406	0.0300252	0.188291
PWY0 781 aspartate superpathway	M3m	0.666484	0.0299269	0.188291
PYRIDOXSYN PWY pyridoxal 5 phosphate biosynthesis I	M3m	0.529731	0.0296591	0.188291
POLYAMSYN PWY superpathway of polyamine biosynthesis I	M3m	0.502632	0.0321401	0.197506
DARABCATK12 PWY D arabinose degradation I	M3m	1.37496	0.0327568	0.198101
PWY 5861 superpathway of demethylmenaquinol 8 biosynthesis I	M3m	0.906564	0.032613	0.198101
PWY 5838 superpathway of menaquinol 8 biosynthesis I	M3m	0.87658	0.033689	0.202134
PWY 7851 coenzyme A biosynthesis II eukaryotic	M3m	-0.103594	0.0342543	0.20392
COMPLETE ARO PWY superpathway of aromatic amino acid biosynthesis	M3m	-0.0874348	0.0367434	0.209224
PWY 5840 superpathway of menaquinol 7 biosynthesis	M3m	0.835513	0.0360894	0.209224
ARO PWY chorismate biosynthesis I	M3m	-0.0916555	0.0384628	0.215505
PWY 7807 glyphosate degradation III	M3m	1.0445	0.0403749	0.221336
FUCCAT PWY fucose degradation	M3m	0.449379	0.0408009	0.222073
PWY 1042 glycolysis IV	M3m	-0.0769611	0.0422527	0.226736
COA PWY coenzyme A biosynthesis I prokaryotic	M3m	-0.0791817	0.0440348	0.228262
FUC RHAMCAT PWY superpathway of fucose and rhamnose degradation	M3m	0.39449	0.0438989	0.228262
PWY 5690 TCA cycle II plants and fungi	M3m	0.420021	0.043859	0.228262
PWY 7221 guanosine ribonucleotides de novo biosynthesis	M3m	-0.0883131	0.0463496	0.236578
PWY 5097 L lysine biosynthesis VI	M3m	-0.0942476	0.0475687	0.237794
CALVIN PWY Calvin Benson Bassham cycle	M3m	-0.0522762	0.0516373	0.23824
HOMOSER METSYN PWY L methionine biosynthesis I	M3m	0.715936	0.0527986	0.23824
MET SAM PWY superpathway of S adenosyl L methionine biosynthesis	M3m	0.704552	0.0500532	0.23824
METSYN PWY superpathway of L homoserine and L methionine biosynthesis	M3m	0.706901	0.0513532	0.23824
PWY0 1479 tRNA processing	M3m	0.48484	0.0501032	0.23824
X PWY 241 C4 photosynthetic carbon assimilation cycle NADP ME type	M3m	0.574715	0.0522854	0.23824
PWY 5347 superpathway of L methionine biosynthesis transsulfuration	M3m	0.704351	0.0498034	0.23824
PWY 5981 CDP diacylglycerol biosynthesis III	M3m	0.849058	0.051035	0.23824
PWY 6471 peptidoglycan biosynthesis IV Enterococcus faecium	M3m	-0.963038	0.0496741	0.23824
X PWY 7117 C4 photosynthetic carbon assimilation cycle PEPCK type	M3m	0.554663	0.0515865	0.23824
PWY 7282 4 amino 2 methyl 5 diphosphomethylpyrimidine biosynthesis II	M3m	0.352726	0.0517986	0.23824
PWY 8190 L glutamate degradation XI reductive Stickland reaction	M3m	1.01169	0.0521295	0.23824
PWY 3841 folate transformations II plants	M3m	-0.0873956	0.0538389	0.240219
PWY 5130 2 oxobutanoate degradation I	M3m	0.256748	0.0549849	0.243596
X P125 PWY superpathway of R R butanediol biosynthesis	M3m	-1.16266	0.0557388	0.245509
PWY 922 mevalonate pathway I eukaryotes and bacteria	Age	0.963601	0.00172347	0.0320313
PWY 5910 superpathway of geranylgeranyldiphosphate biosynthesis I via mevalonate	Age	0.883081	0.00201347	0.0365301
PWY 8190 L glutamate degradation XI reductive Stickland reaction	Age	0.849837	0.00892985	0.0919533
PWY 7111 pyruvate fermentation to isobutanol engineered	Age	0.0759758	0.00988462	0.0953428
X PWY 5464 superpathway of cytosolic glycolysis plants pyruvate dehydrogenase and TCA cycle	Age	0.646022	0.0129216	0.117217
PWY 6628 superpathway of L phenylalanine biosynthesis	Age	0.168968	0.0134065	0.118788
PWY 621 sucrose degradation III sucrose invertase	Age	-0.153982	0.0165495	0.135599
PWY 6292 superpathway of L cysteine biosynthesis mammalian	Age	0.219515	0.0170751	0.138417
PWY 7234 inosine 5 phosphate biosynthesis III	Age	0.241037	0.0173368	0.139059
X P125 PWY superpathway of R R butanediol biosynthesis	Age	0.685044	0.0267079	0.178521
PWY 6147 6 hydroxymethyl dihydropterin diphosphate biosynthesis I	Age	-0.206658	0.0280313	0.185
PWY 7198 pyrimidine deoxyribonucleotides de novo biosynthesis IV	Age	0.246163	0.0287897	0.185913
PWY0 1586 peptidoglycan maturation meso diaminopimelate containing	Age	-0.0999958	0.0301463	0.188291
PWY 6630 superpathway of L tyrosine biosynthesis	Age	0.189225	0.0320473	0.197506
X PWY 7237 myo chiro and scyllo inositol degradation	Age	-0.114776	0.0349481	0.206437
METHANOGENESIS PWY methanogenesis from H2 and CO2	Age	0.639488	0.0370672	0.209224
PWY 6160 3 dehydroquinate biosynthesis II archaea	Age	0.597858	0.0365902	0.209224
PWY 6165 chorismate biosynthesis II archaea	Age	0.592595	0.0362554	0.209224
PWY 6606 guanosine nucleotides degradation II	Age	-0.171458	0.0370511	0.209224
PWY 6167 flavin biosynthesis II archaea	Age	0.501273	0.0399435	0.221336
PWY 6471 peptidoglycan biosynthesis IV Enterococcus faecium	Age	0.526729	0.0403705	0.221336
PWY 6549 L glutamine biosynthesis III	Age	0.223834	0.0411818	0.222557
PWY 5198 factor 420 biosynthesis II mycobacteria	Age	0.634884	0.0436332	0.228262
PWY 8112 factor 420 biosynthesis I archaea	Age	0.610346	0.043626	0.228262
PWY 5209 methyl coenzyme M oxidation to CO2	Age	0.526385	0.0461598	0.236578
PWY 6121 5 aminoimidazole ribonucleotide biosynthesis I	Age	0.0495692	0.0466831	0.236578
PWY66 399 gluconeogenesis III	Age	0.305302	0.046881	0.236578
P164 PWY purine nucleobases degradation I anaerobic	Age	-0.142267	0.047746	0.237794
GLUTORN PWY L ornithine biosynthesis I	Age	0.0656782	0.0488268	0.23824
POLYISOPRENSYN PWY polyisoprenoid biosynthesis E coli	Age	-0.308599	0.0519082	0.23824
PWY 6859 all trans farnesol biosynthesis	Age	-0.38563	0.05016	0.23824
PWY 7286 7 3 amino 3 carboxypropyl wyosine biosynthesis	Age	0.554909	0.052838	0.23824
PWY 8113 3PG factor 420 biosynthesis	Age	0.533581	0.0539075	0.240219
ARGSYN PWY L arginine biosynthesis I via L ornithine	Age	0.0695735	0.0564399	0.246672
PWY 7356 thiamine diphosphate salvage IV yeast	Age	0.249968	0.0566504	0.246672
