# Supplementary material for: Gut microbiome encoded purine and amino acid pathways present prospective biomarkers for predicting metformin therapy efficacy in newly diagnosed T2D patients
Source: Gut Microbes. 2024 Jun 13;16(1):2361491. doi: 10.1080/19490976.2024.2361491 (PMC11178274; doi:10.1080/19490976.2024.2361491)
Supplement: Supplemental Material [file KGMI_A_2361491_SM1991.zip › Supplementary/Supplementary file 2.xlsx]

## Sheet: Sheet1
Pathway Name	p	-log(p)	Holm p	FDR	Impact
Glyoxylate and dicarboxylate metabolism	0.002313	2.6358	0.06939	0.024851	0
Alanine, aspartate and glutamate metabolism	0.0041419	2.3828	0.12012	0.024851	0.11378
Purine metabolism	0.0041419	2.3828	0.12012	0.024851	0
Pyrimidine metabolism	0.0041419	2.3828	0.12012	0.024851	0
Nitrogen metabolism	0.0041419	2.3828	0.12012	0.024851	0
Cysteine and methionine metabolism	0.044934	1.3474	1	0.22467	0.283
Propanoate metabolism	0.058303	1.2343	1	0.24987	0
Butanoate metabolism	0.06822	1.1661	1	0.25583	0
Arginine biosynthesis	0.088447	1.0533	1	0.26754	0.36548
Pyruvate metabolism	0.098096	1.0083	1	0.26754	0.07951
Glycolysis / Gluconeogenesis	0.098096	1.0083	1	0.26754	0.02831
Taurine and hypotaurine metabolism	0.1112	0.95388	1	0.27543	0.42857
Tyrosine metabolism	0.12853	0.89098	1	0.27543	0.13972
Ubiquinone and other terpenoid-quinone biosynthesis	0.12853	0.89098	1	0.27543	0
Primary bile acid biosynthesis	0.13923	0.85628	1	0.27845	0.03345
Glycine, serine and threonine metabolism	0.1522	0.81759	1	0.28537	0
Phenylalanine, tyrosine and tryptophan biosynthesis	0.23122	0.63598	1	0.38536	1
Phenylalanine metabolism	0.23122	0.63598	1	0.38536	0.35714
Histidine metabolism	0.36773	0.43448	1	0.55159	0.31147
beta-Alanine metabolism	0.36773	0.43448	1	0.55159	0.05597
Glutathione metabolism	0.65928	0.18093	1	0.87177	0.00719
Fatty acid degradation	0.66725	0.17571	1	0.87177	0
Biotin metabolism	0.71372	0.14647	1	0.87177	0
Pantothenate and CoA biosynthesis	0.72179	0.14159	1	0.87177	0
Tryptophan metabolism	0.75691	0.12095	1	0.87177	0.24798
Arginine and proline metabolism	0.80586	0.093743	1	0.87177	0.51395
Valine, leucine and isoleucine biosynthesis	0.81365	0.089561	1	0.87177	0
Valine, leucine and isoleucine degradation	0.81365	0.089561	1	0.87177	0
Steroid hormone biosynthesis	0.87094	0.060014	1	0.90097	0
Lysine degradation	0.903	0.044314	1	0.903	0
