# Supplementary material for: Gut microbiome encoded purine and amino acid pathways present prospective biomarkers for predicting metformin therapy efficacy in newly diagnosed T2D patients
Source: Gut Microbes. 2024 Jun 13;16(1):2361491. doi: 10.1080/19490976.2024.2361491 (PMC11178274; doi:10.1080/19490976.2024.2361491)
Supplement: Supplemental Material [file KGMI_A_2361491_SM1991.zip › Supplementary/Supplementary file 3 A B.xlsx]

## Sheet: A_Univariate_Biomarkers
Name	AUC	T-tests	Log2 FC
Citrulline/Cystine	0.86364	0.0013062	-0.44368
Acetic acid/Glutamine	0.85985	0.00045648	0.77578
Propionic acid/Glutamine	0.85227	0.00033853	0.63178
Cystine/Tyrosine	0.85038	0.00016727	-0.79185
Isovaleric acid/Glutamine	0.84848	0.0006445	0.49619
Propionic acid/Glycodeoxycholic acid	0.8447	0.0038558	-0.29311
Valeric acid/Glutamine	0.8447	0.001014	0.39732
Butyric acid/Glutamine	0.84091	0.00038256	0.6091
Cystine/Leucine	0.84091	0.00032504	-0.40624
Propionic acid/Cystine	0.84091	0.00018882	-99
Isobutyric acid/Glutamine	0.83712	0.00032442	0.55838
Butyric acid/Cystine	0.83333	0.00014346	-99
Glutamine/Isoleucine	0.82955	0.00035263	-99
Acetic acid/Glycodeoxycholic acid	0.82576	0.0039153	-0.23317
Cystine/Isoleucine	0.82576	0.00013799	-0.61057
Isobutyric acid/Glycodeoxycholic acid	0.82576	0.0032021	-0.42789
Isovaleric acid/Cystine	0.82576	0.00053211	5.8729
Acetic acid/Cystine	0.81818	0.00032084	-99
Butyric acid/Glycodeoxycholic acid	0.81061	0.0034431	-0.29105
Isobutyric acid/Cystine	0.80682	0.00042562	4.0533
Isobutyric acid/Ursodeoxycholic acid	0.79924	0.0047835	-0.75608
Propionic acid/Ursodeoxycholic acid	0.79924	0.011852	-0.46931
Cystine/Ornithine	0.79735	0.0010311	-0.80463
Glutamine/Ornithine	0.79167	0.00218	-99
Valeric acid/Cystine	0.79167	0.0056053	1.5871
Cystine/Methionine	0.78788	0.00039033	-0.5901
Cystine/Phenylalanine	0.78788	0.0011349	-0.47811
Butyric acid/Histidine	0.78409	0.00433	0.49013
Glutamine/Phenylalanine	0.78409	0.0067002	-2.1185
Isobutyric acid/Proline	0.78409	0.012996	0.20171
Carnitine/Glutamine	0.7803	0.0062875	0.59334
Glutamine/Tyrosine	0.7803	0.0020188	-99
Kynurenic acid/Taurine	0.7803	0.0056747	0.83575
Propionic acid/Butyrylcarnitine	0.7803	0.013577	-0.35282
Glutamine/Lysine	0.77652	0.0037208	-1.2895
Isobutyric acid/Deoxycholic acid	0.77652	0.021578	-99
Propionic acid/Histidine	0.77652	0.0058704	0.51697
Butyric acid/Cystathionine	0.77273	0.017231	-99
Butyric acid/Ursodeoxycholic acid	0.77273	0.010879	-0.46967
Cystine/Glutamic acid	0.77273	0.0096464	-0.3111
Cystine/Proline	0.77273	0.0023824	-0.48985
Butyric acid/Butyrylcarnitine	0.76894	0.0091983	-0.35096
Propionic acid/Cystathionine	0.76894	0.018881	-99
Glutamine	0.76705	0.0041419	0.16359
Acetic acid/Ursodeoxycholic acid	0.76515	0.016889	-0.35556
Butyrylcarnitine/Cystine	0.76515	0.012162	0.32598
Acetic acid/Histidine	0.76136	0.012283	0.67818
Butyrylcarnitine/Tyrosine	0.76136	0.014497	-0.20775
Lithocholic acid/Cystine	0.76136	0.016746	-99
Cystine	0.75758	0.0045706	0.33501
Cystine/Lysine	0.75758	0.0011881	-0.46187
Glutamine/Methionine	0.75758	0.0041966	-99
Isobutyric acid/Butyrylcarnitine	0.75758	0.011908	-0.59165
Isobutyric acid/Histidine	0.75758	0.0070174	0.45816
Isovaleric acid/Ursodeoxycholic acid	0.75758	0.017132	-0.56443
Isobutyric acid/Arginine	0.75379	0.022634	0.33737
Isovaleric acid/Isovalerylcarnitine	0.75379	0.0076216	-0.63515
Glycodeoxycholic acid	0.75189	0.012635	5.628
Acetylcarnitine/Cystine	0.75	0.0035836	1.1467
Butyric acid/Isovalerylcarnitine	0.75	0.0040883	-0.52946
Glutamine/Myristoylcarnitine	0.74811	0.0095981	0.43177
Acetylcarnitine/Glutamine	0.74621	0.017744	0.35252
Butyric acid/Deoxycholic acid	0.74621	0.024605	-0.88686
Cystathionine/Tyrosine	0.74621	0.0097254	-0.50288
Cystine/Histidine	0.74621	0.023661	-0.55538
Isobutyric acid/Cystathionine	0.74621	0.014829	-99
Isobutyric acid/Tryptophan	0.74242	0.01591	0.47068
Propionic acid/Deoxycholic acid	0.74242	0.027972	-0.86567
Ursodeoxycholic acid/Tyrosine	0.74242	0.015446	-0.26434
Citrulline/Glutamine	0.73864	0.010395	-1.2595
Glutamine/Proline	0.73864	0.012216	-3.002
Cystine/Kynurenic acid	0.73485	0.0055331	-99
Isobutyric acid/Phenylalanine	0.73485	0.024276	0.18753
Isobutyric acid/Propionylcarnitine	0.73485	0.022494	-0.46471
Isovalerylcarnitine/Leucine	0.73485	0.010074	-0.13482
Propionic acid	0.73485	0.058303	-0.10726
Isoleucine/Isovalerylcarnitine	0.73106	0.0021822	-0.2218
Isovaleric acid/Cystathionine	0.73106	0.026	-99
Isovaleric acid/Glycodeoxycholic acid	0.73106	0.015691	-0.3247
Cystathionine/Ornithine	0.72727	0.012689	-0.46792
Cystine/Myristoylcarnitine	0.72727	0.011341	2.4299
Isobutyric acid/Cholic acid	0.72727	0.02588	-0.55187
Arginine/Cystine	0.72348	0.019415	-0.55409
Glycodeoxycholic acid/Tyrosine	0.72348	0.011932	-0.19888
Histidine/Tyrosine	0.72348	0.010306	-1.2505
Propionic acid/Isovalerylcarnitine	0.72348	0.0059209	-0.52801
Ursodeoxycholic acid	0.72348	0.035623	0.56576
Citrulline/Isovalerylcarnitine	0.7197	0.022519	-0.16637
Cystathionine/Isoleucine	0.7197	0.011938	-0.35753
Isovalerylcarnitine/Tyrosine	0.7178	0.0033012	-0.29591
Acetic acid/Isovalerylcarnitine	0.71591	0.0094543	-0.40618
Carnitine/Cystine	0.71591	0.0080187	-99
Isobutyric acid	0.71591	0.031493	-0.19259
Valeric acid/Isovalerylcarnitine	0.71212	0.027634	-0.81268
Isobutyric acid/Isovalerylcarnitine	0.70833	0.0046604	-0.82782
Isovaleric acid/Histidine	0.70833	0.02447	0.37327
Cystine/Tryptophan	0.70644	0.022417	-1.4849
Cystathionine/Methionine	0.70455	0.014454	-0.32577
Glutamine/Kynurenic acid	0.70455	0.0088305	0.64957
Deoxycholic acid	0.68939	0.10766	0.15127
Acetic acid	0.68561	0.098096	-0.07327
Cholic acid	0.68182	0.11813	3.0598
Isovalerylcarnitine/Phenylalanine	0.68182	0.02817	-0.16679
Butyric acid	0.67424	0.06822	-0.10306
Isovalerylcarnitine/Methionine	0.67424	0.003499	-0.20089
Isovalerylcarnitine/Kynurenic acid	0.67045	0.028785	-0.96304
Acetylcarnitine/Isovalerylcarnitine	0.6553	0.028981	-1.0353
Cystathionine	0.65152	0.1522	0.21759
Isovalerylcarnitine/Ornithine	0.64583	0.0056834	-0.26218
Isovalerylcarnitine	0.64394	0.072147	0.74479
Leucine/Tyrosine	0.64394	0.030234	3.6094
Taurocholic acid	0.64394	0.1262	-0.5899
Butyrylcarnitine	0.63258	0.23493	0.35266
Taurine	0.63258	0.16342	0.16982
Tryptophan/Tyrosine	0.63258	0.018218	-0.45604
Taurolithocholic acid	0.62689	0.26556	-0.47434
Histidine	0.625	0.16561	0.081056
Isovaleric acid	0.62121	0.1661	-0.10855
Propionylcarnitine	0.62121	0.14114	2.3597
Valeric acid	0.62121	0.33725	-0.10578
Tyrosine	0.61364	0.12853	-0.090919
Chenodeoxycholic acid	0.60985	0.28093	0.59584
Kynurenic acid	0.60417	0.18648	-0.26951
Acetylcarnitine	0.60227	0.55008	-0.10995
Myristoylcarnitine	0.59659	0.45423	-0.087419
Lithocholic acid	0.59091	0.76429	-0.047952
Glycolithocholic acid	0.58712	0.41994	-0.35824
Tryptophan	0.58523	0.70285	0.029105
Caproic acid	0.57955	0.42724	-3.3984
Arginine	0.57197	0.38366	0.04742
Isoleucine	0.57197	0.49215	-0.035319
Hydroxy-proline	0.56818	0.62384	0.055184
Glycocholic acid	0.5625	0.31535	-2.8498
Glycochenodeoxycholic acid	0.56061	0.58818	5.338
Taurodeoxycholic acid	0.56061	0.99534	-0.019541
Serotonine	0.55682	0.56379	0.082547
Proline	0.55303	0.80898	0.0091311
Creatinine	0.54545	0.92147	0.014901
Leucine	0.53977	0.60629	0.029206
Taurochenodeoxycholic acid	0.53788	0.87125	0.28371
Putrescine	0.53409	0.6621	-0.082667
Ornithine	0.5303	0.43448	-0.051575
Glutamic acid	0.52652	0.62931	0.021301
Lysine	0.52652	0.71372	-0.012931
Methionine	0.52652	0.8093	-0.014208
Carnosine	0.52273	0.70211	0.045649
Carnitine	0.51136	0.81817	-0.013756
Palmitoylcarnitine	0.50758	0.66725	0.10896
Citrulline	0.50379	0.96408	-0.0024735
Phenylalanine	0.50379	0.8907	0.0051447
Valine	0.50379	0.72179	0.033331

## Sheet: B_Multivariate_Biomarkers
Name	Rank Freq.	Importance	Non-responders	Responders
Glutamine/Isoleucine	0.96	0.0181161	Low	High
Palmitoylcarnitine	0.96	0.0180133	Low	High
Glycodeoxycholic acid	0.88	0.0143788	Low	High
Propionic acid/Glutamine	0.88	0.00784126	High	Low
Acetic acid/Glutamine	0.88	0.00704364	High	Low
Tryptophan	0.86	0.0188016	Low	High
Butyric acid/Glutamine	0.84	0.00876972	High	Low
Taurodeoxycholic acid	0.8	0.01449	Low	High
Cystine/Isoleucine	0.8	0.00514448	Low	High
Glutamine	0.78	0.00729136	Low	High
Isovaleric acid/Glutamine	0.78	0.00698609	High	Low
Taurochenodeoxycholic acid	0.74	0.00908601	High	Low
Serotonine	0.72	0.0130022	High	High
Valine	0.7	0.00972149	High	Low
Glycochenodeoxycholic acid	0.7	0.00633088	Low	High
Taurine	0.68	0.00766063	Low	High
Citrulline/Cystine	0.68	0.00747732	High	Low
Ursodeoxycholic acid	0.66	0.0115221	Low	High
Glycolithocholic acid	0.66	0.0090989	Low	High
Isoleucine	0.66	0.00736135	High	Low
Glycocholic acid	0.66	0.0072347	Low	High
Cystine/Leucine	0.66	0.00396094	Low	High
Cholic acid	0.64	0.00592038	Low	High
Isobutyric acid/Glutamine	0.64	0.00374458	High	Low
Kynurenic acid	0.62	0.00942291	High	Low
Citrulline	0.6	0.00616961	High	Low
Taurolithocholic acid	0.6	0.00448201	Low	High
Propionylcarnitine	0.58	0.0100502	High	High
Butyric acid	0.56	0.00501661	High	Low
Propionic acid	0.56	0.00358374	High	Low
Deoxycholic acid	0.54	0.00350546	Low	High
Chenodeoxycholic acid	0.52	0.00597946	Low	High
Valeric acid	0.5	0.00616141	High	Low
Glutamic acid	0.5	0.00302907	Low	High
Putrescine	0.48	0.00427688	High	Low
Lysine	0.48	0.00355704	Low	High
Creatinine	0.46	0.00508388	Low	High
Myristoylcarnitine	0.46	0.00370042	High	Low
Taurocholic acid	0.46	0.00239216	High	High
Acetylcarnitine	0.44	0.0028768	High	Low
Caproic acid	0.44	0.00207239	High	High
Hydroxy-proline	0.42	0.00464524	Low	High
Butyrylcarnitine	0.42	0.00355905	Low	High
Valeric acid/Glutamine	0.42	0.00281276	High	Low
Isovaleric acid	0.42	0.0026778	High	Low
Cystine/Lysine	0.42	0.0019735	Low	High
Arginine	0.4	0.00425822	Low	High
Cystine/Methionine	0.4	0.00250069	Low	High
Lithocholic acid	0.38	0.00408205	Low	High
Proline	0.38	0.00384988	Low	High
Methionine	0.36	0.00253404	Low	High
Propionic acid/Cystine	0.36	0.00161078	High	Low
Carnitine	0.34	0.00363515	Low	High
Acetic acid	0.34	0.00241473	High	Low
Butyric acid/Cystine	0.34	0.00198783	High	Low
Isovaleric acid/Cystine	0.34	0.00143672	High	Low
Cystine/Ornithine	0.34	0.00127994	Low	High
Isovalerylcarnitine	0.32	0.00143635	Low	High
Cystine/Phenylalanine	0.3	0.00150751	Low	High
Cystine/Tyrosine	0.28	0.00123028	Low	High
Acetic acid/Cystine	0.26	0.00127344	High	Low
Phenylalanine	0.24	0.00157444	Low	High
Ornithine	0.22	0.00116087	High	Low
Histidine	0.22	0.00103819	Low	High
Leucine	0.2	0.00169731	Low	High
Carnosine	0.2	0.00119979	Low	High
Cystathionine	0.16	0.0010674	Low	High
Isobutyric acid	0.16	0.00101781	High	Low
Cystine	0.14	0.00081128	Low	High
Tyrosine	0.12	0.000870361	High	Low
Isobutyric acid/Cystine	0.08	0.000838055	High	Low
