# Supplementary material for: Gut microbiome encoded purine and amino acid pathways present prospective biomarkers for predicting metformin therapy efficacy in newly diagnosed T2D patients
Source: Gut Microbes. 2024 Jun 13;16(1):2361491. doi: 10.1080/19490976.2024.2361491 (PMC11178274; doi:10.1080/19490976.2024.2361491)
Supplement: Supplemental Material [file KGMI_A_2361491_SM1991.zip › Supplementary/Supplementary file 4.xlsx]

## Sheet: Sheet1
Pathway Name	p	-log(p)	Holm p	FDR	Impact
Glyoxylate and dicarboxylate metabolism	0.0033363	2.4767	0.10009	0.071184	0
Alanine, aspartate and glutamate metabolism	0.014984	1.8244	0.43453	0.071184	0.11378
Purine metabolism	0.014984	1.8244	0.43453	0.071184	0
Pyrimidine metabolism	0.014984	1.8244	0.43453	0.071184	0
Nitrogen metabolism	0.014984	1.8244	0.43453	0.071184	0
Pyruvate metabolism	0.016609	1.7796	0.43453	0.071184	0.07951
Glycolysis / Gluconeogenesis	0.016609	1.7796	0.43453	0.071184	0.02831
Propanoate metabolism	0.032246	1.4915	0.74167	0.12092	0
Butanoate metabolism	0.074757	1.1263	1	0.21515	0
Tyrosine metabolism	0.078887	1.103	1	0.21515	0.13972
Ubiquinone and other terpenoid-quinone biosynthesis	0.078887	1.103	1	0.21515	0
Arginine biosynthesis	0.089049	1.0504	1	0.22262	0.36548
Cysteine and methionine metabolism	0.10638	0.97315	1	0.24549	0.283
Phenylalanine, tyrosine and tryptophan biosynthesis	0.1424	0.84648	1	0.28481	1
Phenylalanine metabolism	0.1424	0.84648	1	0.28481	0.35714
Primary bile acid biosynthesis	0.2028	0.69294	1	0.38025	0.03345
Histidine metabolism	0.26525	0.57634	1	0.44209	0.31147
beta-Alanine metabolism	0.26525	0.57634	1	0.44209	0.05597
Pantothenate and CoA biosynthesis	0.28251	0.54897	1	0.44606	0
Steroid hormone biosynthesis	0.30278	0.51887	1	0.45417	0
Taurine and hypotaurine metabolism	0.39469	0.40375	1	0.54928	0.42857
Glycine, serine and threonine metabolism	0.40281	0.3949	1	0.54928	0
Glutathione metabolism	0.54983	0.25977	1	0.71716	0.00719
Valine, leucine and isoleucine biosynthesis	0.64235	0.19223	1	0.77082	0
Valine, leucine and isoleucine degradation	0.64235	0.19223	1	0.77082	0
Lysine degradation	0.73941	0.13112	1	0.85316	0
Fatty acid degradation	0.80747	0.092874	1	0.87929	0
Arginine and proline metabolism	0.82067	0.085831	1	0.87929	0.51395
Biotin metabolism	0.88769	0.051736	1	0.91831	0
Tryptophan metabolism	0.91967	0.03637	1	0.91967	0.24798
