# Supplementary material for: Gut microbiome encoded purine and amino acid pathways present prospective biomarkers for predicting metformin therapy efficacy in newly diagnosed T2D patients
Source: Gut Microbes. 2024 Jun 13;16(1):2361491. doi: 10.1080/19490976.2024.2361491 (PMC11178274; doi:10.1080/19490976.2024.2361491)
Supplement: Supplemental Material [file KGMI_A_2361491_SM1991.zip › Supplementary/Supplementary file 5 A B.xlsx]

## Sheet: A_Univariate_Biomarkers
Name	AUC	T-tests	Log2FC
Isovaleric acid/Deoxycholic acid	0.86742	0.00065092	2.9101
Isobutyric acid/Carnitine	0.85606	0.00078865	-0.95667
Isobutyric acid/Histidine	0.84848	0.00026096	-0.63368
Isovaleric acid/Glutamine	0.84848	0.00061053	-0.67764
Isobutyric acid/Glutamine	0.8447	0.000203	-0.78955
Cystine/Tyrosine	0.8447	0.00029811	0.80783
Isobutyric acid	0.84091	0.0025475	0.2999
Isobutyric acid/Deoxycholic acid	0.84091	0.00022357	-99
Acetic acid/Glutamine	0.83333	0.00034709	-1.1995
Propionic acid/Glutamine	0.82955	0.00064094	-0.88178
Acetic acid/Histidine	0.81439	0.00091045	-0.95312
Isobutyric acid/Glycodeoxycholic acid	0.81439	0.001106	0.50952
Isobutyric acid/Ursodeoxycholic acid	0.81061	0.0007482	1.0987
Isobutyric acid/Cystine	0.81061	0.00023522	-5.2408
Cystine/Tryptophan	0.81061	0.00063116	1.7809
Acetic acid/Cystine	0.80682	0.00020083	-99
Isovaleric acid/Cystine	0.80303	0.0006269	-4.0447
Cystine/Methionine	0.79924	0.00036416	0.54025
Acetic acid	0.79924	0.016609	0.13138
Butyric acid/Cystine	0.79924	0.0011647	-99
Propionic acid/Cystine	0.78788	0.00044559	-99
Cystine/Ornithine	0.77652	0.00053749	0.77078
Isovaleric acid	0.76515	0.030368	0.19113
Glutamine	0.74242	0.014984	-0.18843
Cystine	0.71023	0.011806	-0.28756
Propionic acid	0.70833	0.032246	0.15326
Ursodeoxycholic acid	0.70455	0.009883	-0.54715
Deoxycholic acid	0.70076	0.075158	-0.16804
Chenodeoxycholic acid	0.69697	0.0464	-1.5246
Glycodeoxycholic acid	0.68939	0.044292	-1.1922
Butyric acid	0.68561	0.074757	0.13364
Valine	0.67992	0.28251	0.08971
Isovalerylcarnitine	0.67424	0.068638	-0.53027
Histidine	0.65341	0.10075	-0.099078
Tyrosine	0.64394	0.078887	0.1214
Creatinine	0.63826	0.30018	-0.19813
Valeric acid	0.63636	0.11468	0.13698
Ornithine	0.62121	0.21047	0.075604
Caproic acid	0.60417	0.34957	-0.49059
Glycocholic acid	0.5947	0.41595	-99
Kynurenic acid	0.59091	0.41613	0.20146
Carnitine	0.57955	0.53875	-0.042765
Taurine	0.57576	0.26677	-0.12519
Taurochenodeoxycholic acid	0.57197	0.31189	-99
Taurocholic acid	0.56818	0.47081	-1.2696
Isoleucine	0.56629	0.75799	-0.020235
Myristoylcarnitine	0.56629	0.53746	0.081874
Taurolithocholic acid	0.56061	0.73984	0.18732
Glutamic acid	0.56061	0.7392	-0.017022
Tryptophan	0.55682	0.62523	0.040704
Cholic acid	0.55303	0.4997	-0.4529
Arginine	0.55303	0.44783	-0.042478
Glycolithocholic acid	0.54545	0.72459	0.25047
Taurodeoxycholic acid	0.54545	0.42805	-99
Citrulline	0.54545	0.58681	0.035377
Butyrylcarnitine	0.53788	0.88763	-0.034832
Proline	0.53409	0.9692	-0.0017628
Serotonine	0.52652	0.9828	0.0040344
Octanoylcarnitine	0.52462	0.76402	-1.6357
Lithocholic acid	0.52083	0.58099	-0.14246
Cystathionine	0.51894	0.40281	-0.1385
Lysine	0.51894	0.88769	-0.0058027
Propionylcarnitine	0.51894	0.3243	0.22144
Palmitoylcarnitine	0.51515	0.80747	-0.053611
Leucine	0.51136	0.82911	-0.014259
Glycochenodeoxycholic acid	0.50758	0.22898	-1.9159
Putrescine	0.50758	0.80705	0.039985
Carnosine_neg	0.50568	0.67653	-0.043138
Methionine	0.50379	0.71733	0.022695
Phenylalanine	0.50379	0.71284	-0.015365
Acetylcarnitine	0.5	0.9268	-0.019624
Hydroxy-proline	0.5	0.9651	-0.0055276

## Sheet: B_Multivariate_Biomarkers
Name	Rank Freq.	Importance	Non-responders	Responders
Acetic acid/Histidine	0.92	0.0103048	High	Low
Isobutyric acid/Carnitine	0.92	0.00819792	High	Low
Acetic acid/Glutamine	0.9	0.00836158	High	Low
Kynurenic acid	0.82	0.0192076	High	Low
Acetic acid	0.82	0.00937232	High	Low
Isovaleric acid/Deoxycholic acid	0.78	0.00828037	High	Low
Taurochenodeoxycholic acid	0.78	0.00507031	High	Low
Cystine/Tryptophan	0.76	0.00839848	Low	High
Serotonine	0.74	0.0158087	High	High
Palmitoylcarnitine	0.74	0.0127638	Low	High
Glycocholic acid	0.72	0.00697623	High	Low
Hydroxy-proline	0.7	0.0103341	High	Low
Isobutyric acid/Glutamine	0.7	0.00444434	High	Low
Chenodeoxycholic acid	0.66	0.0100798	Low	High
Taurocholic acid	0.66	0.00740244	High	Low
Isobutyric acid/Histidine	0.66	0.00501664	High	Low
Propionic acid/Glutamine	0.64	0.00680416	High	Low
Isobutyric acid/Deoxycholic acid	0.64	0.00644173	High	Low
Isovaleric acid/Glutamine	0.64	0.00553951	High	Low
Tryptophan	0.62	0.0107356	High	Low
Acetylcarnitine	0.62	0.00907585	High	Low
Deoxycholic acid	0.62	0.00828541	Low	High
Putrescine	0.62	0.00766277	High	Low
Carnitine	0.6	0.00520939	Low	High
Cystathionine	0.6	0.0046498	Low	High
Lithocholic acid	0.58	0.00633466	Low	High
Glycolithocholic acid	0.58	0.0046008	Low	High
Ursodeoxycholic acid	0.58	0.00393394	Low	High
Histidine	0.56	0.00328366	Low	High
Carnosine_neg	0.54	0.00413502	High	Low
Glutamine	0.54	0.00405568	Low	High
Arginine	0.5	0.00386905	High	Low
Glycodeoxycholic acid	0.5	0.0037315	Low	High
Butyrylcarnitine	0.48	0.00492443	Low	High
Propionic acid	0.48	0.0043468	High	Low
Taurine	0.48	0.00362264	Low	High
Glycochenodeoxycholic acid	0.48	0.00359486	High	Low
Isobutyric acid/Glycodeoxycholic acid	0.48	0.00323497	High	Low
Cholic acid	0.46	0.0054939	Low	High
Taurolithocholic acid	0.46	0.00364159	Low	High
Ornithine	0.46	0.00302051	High	Low
Citrulline	0.46	0.00271751	High	Low
Valeric acid	0.44	0.00795015	High	Low
Butyric acid	0.44	0.00293251	High	Low
Cystine/Tyrosine	0.44	0.0025991	Low	High
Tyrosine	0.4	0.00425392	High	Low
Valine	0.4	0.00320561	High	Low
Myristoylcarnitine	0.4	0.00278329	High	Low
Cystine/Methionine	0.4	0.00220928	Low	High
Isobutyric acid/Ursodeoxycholic acid	0.4	0.00178177	High	Low
Cystine/Ornithine	0.4	0.00170867	Low	High
Isovaleric acid	0.38	0.00244779	High	Low
Isobutyric acid	0.38	0.0023826	High	Low
Acetic acid/Cystine	0.36	0.0019503	High	Low
Caproic acid	0.34	0.00251909	High	High
Phenylalanine	0.34	0.00207616	Low	High
Proline	0.34	0.00207596	High	Low
Isoleucine	0.34	0.00199758	Low	High
Creatinine	0.32	0.00255942	Low	High
Leucine	0.3	0.00191997	High	Low
Glutamic acid	0.3	0.0019189	High	Low
Propionylcarnitine	0.28	0.0017894	High	High
Methionine	0.26	0.00196606	Low	High
Octanoylcarnitine	0.24	0.00180004	High	High
Taurodeoxycholic acid	0.24	0.00166191	High	Low
Butyric acid/Cystine	0.24	0.00142266	High	Low
Isovalerylcarnitine	0.22	0.00217833	Low	High
Propionic acid/Cystine	0.22	0.00151972	High	Low
Isovaleric acid/Cystine	0.22	0.00151246	High	Low
Lysine	0.22	0.00111839	High	Low
Isobutyric acid/Cystine	0.14	0.000951166	High	Low
Cystine	0.1	0.000648436	Low	High
