# Supplementary material for: Gut microbiome encoded purine and amino acid pathways present prospective biomarkers for predicting metformin therapy efficacy in newly diagnosed T2D patients
Source: Gut Microbes. 2024 Jun 13;16(1):2361491. doi: 10.1080/19490976.2024.2361491 (PMC11178274; doi:10.1080/19490976.2024.2361491)
Supplement: Supplemental Material [file KGMI_A_2361491_SM1991.zip › Supplementary/Supplementary file 6.xlsx]

## Sheet: Sheet1
Pathway Name	p	-log(p)	Holm p	FDR	Impact
Pantothenate and CoA biosynthesis	0.33285	0.47775	1	0.90662	0
Pyruvate metabolism	0.44711	0.34958	1	0.90662	0.07951
Glycolysis / Gluconeogenesis	0.44711	0.34958	1	0.90662	0.02831
Butanoate metabolism	0.45321	0.3437	1	0.90662	0
Lysine degradation	0.49929	0.30164	1	0.90662	0
Steroid hormone biosynthesis	0.5421	0.26592	1	0.90662	0
Glycine, serine and threonine metabolism	0.59165	0.22793	1	0.90662	0
Glutathione metabolism	0.61774	0.2092	1	0.90662	0.00719
Primary bile acid biosynthesis	0.63648	0.19621	1	0.90662	0.03345
Histidine metabolism	0.67108	0.17322	1	0.90662	0.31147
beta-Alanine metabolism	0.67108	0.17322	1	0.90662	0.05597
Taurine and hypotaurine metabolism	0.6756	0.17031	1	0.90662	0.42857
Valine, leucine and isoleucine degradation	0.7007	0.15447	1	0.90662	0
Valine, leucine and isoleucine biosynthesis	0.7007	0.15447	1	0.90662	0
Propanoate metabolism	0.7258	0.13918	1	0.90662	0
Cysteine and methionine metabolism	0.78656	0.10427	1	0.90662	0.283
Fatty acid degradation	0.79328	0.10057	1	0.90662	0
Glyoxylate and dicarboxylate metabolism	0.80268	0.095455	1	0.90662	0
Arginine and proline metabolism	0.82147	0.085407	1	0.90662	0.51395
Arginine biosynthesis	0.83873	0.07638	1	0.90662	0.36548
Biotin metabolism	0.84547	0.0729	1	0.90662	0
Tryptophan metabolism	0.84655	0.072347	1	0.90662	0.24798
Tyrosine metabolism	0.84979	0.070688	1	0.90662	0.13972
Ubiquinone and other terpenoid-quinone biosynthesis	0.84979	0.070688	1	0.90662	0
Alanine, aspartate and glutamate metabolism	0.9036	0.044025	1	0.90662	0.11378
Purine metabolism	0.9036	0.044025	1	0.90662	0
Pyrimidine metabolism	0.9036	0.044025	1	0.90662	0
Nitrogen metabolism	0.9036	0.044025	1	0.90662	0
Phenylalanine, tyrosine and tryptophan biosynthesis	0.90662	0.042573	1	0.90662	1
Phenylalanine metabolism	0.90662	0.042573	1	0.90662	0.35714
