# Supplementary material for: Gut microbiome encoded purine and amino acid pathways present prospective biomarkers for predicting metformin therapy efficacy in newly diagnosed T2D patients
Source: Gut Microbes. 2024 Jun 13;16(1):2361491. doi: 10.1080/19490976.2024.2361491 (PMC11178274; doi:10.1080/19490976.2024.2361491)
Supplement: Supplemental Material [file KGMI_A_2361491_SM1991.zip › Supplementary/Supplementary file 7 A B.xlsx]

## Sheet: A_univariate_biomarkers
Name	AUC	T-tests	Log2 FC
Carnitine/Glutamic acid	0.70041	0.021913	-0.16792
Carnitine/Propionylcarnitine	0.69215	0.0254	0.19706
Cholic acid/Propionylcarnitine	0.69008	0.032595	-99
Glutamic acid/Myristoylcarnitine	0.68802	0.06861	-0.10524
Isovaleric acid/Valeric acid	0.68182	0.03202	-0.63177
Deoxycholic acid/Glycolithocholic acid	0.68182	0.094699	-0.14862
Glutamic acid/Proline	0.67975	0.055737	-0.24431
Carnitine/Tryptophan	0.67769	0.09616	-1.2302
Glutamic acid/Histidine	0.67562	0.069714	-0.20319
Carnitine/Phenylalanine	0.67355	0.051869	-0.1549
Glycolithocholic acid/Glutamic acid	0.66736	0.077293	-0.08588
Glutamic acid/Lysine	0.66736	0.10076	-0.37865
Cholic acid/Arginine	0.66529	0.12431	-0.17709
Glycolithocholic acid/Propionylcarnitine	0.66529	0.080504	-0.75433
Butyrylcarnitine/Carnitine	0.66322	0.091609	0.13148
Carnosine/Glutamic acid	0.66322	0.072667	-0.15104
Isobutyric acid/Myristoylcarnitine	0.66116	0.15718	2.2755
Glycodeoxycholic acid/Propionylcarnitine	0.66116	0.12816	-99
Taurocholic acid/Propionylcarnitine	0.66116	0.077386	-0.7066
Myristoylcarnitine/Propionylcarnitine	0.66116	0.091276	0.26777
Isovaleric acid/Glycolithocholic acid	0.65909	0.1276	-0.18392
Myristoylcarnitine/Tryptophan	0.65702	0.14188	-0.23896
Isovaleric acid/Carnitine	0.65496	0.080144	0.4256
Glycochenodeoxycholic acid/Glutamic acid	0.65496	0.056622	-0.079921
Glycochenodeoxycholic acid/Arginine	0.65289	0.060567	-0.096909
Acetylcarnitine/Propionylcarnitine	0.65289	0.13043	0.31044
Carnitine/Cystathionine	0.65289	0.18078	0.96544
Carnosine/Tryptophan	0.65289	0.10911	-0.76889
Cholic acid/Putrescine	0.65083	0.16499	-0.291
Glycochenodeoxycholic acid/Valine	0.65083	0.10231	-0.11625
Arginine/Carnitine	0.65083	0.055805	-0.33861
Isobutyric acid/Carnitine	0.64876	0.11028	0.31179
Glycochenodeoxycholic acid/Propionylcarnitine	0.64876	0.025106	-3.0506
Histidine/Tryptophan	0.64773	0.14439	0.33035
Arginine/Myristoylcarnitine	0.64669	0.10239	-0.15648
Isobutyric acid/Glycolithocholic acid	0.64463	0.189	-0.17425
Butyrylcarnitine/Myristoylcarnitine	0.64463	0.1926	0.18937
Cholic acid/Butyrylcarnitine	0.64463	0.19804	-1.5663
Taurolithocholic acid/Propionylcarnitine	0.64463	0.15345	-0.50844
Leucine/Tryptophan	0.64463	0.12953	0.13746
Taurocholic acid/Arginine	0.6405	0.19779	-0.10089
Ursodeoxycholic acid/Propionylcarnitine	0.6405	0.048586	0.70168
Carnosine/Propionylcarnitine	0.6405	0.068557	0.19962
Acetic acid/Myristoylcarnitine	0.63843	0.14253	-0.31553
Carnitine/Ornithine	0.63843	0.15486	-0.25318
Butyric acid/Myristoylcarnitine	0.63636	0.1179	-0.74801
Cholic acid/Glycocholic acid	0.63636	0.12876	0.65532
Octanoylcarnitine/Propionylcarnitine	0.63636	0.062722	-1.2922
Carnosine/Citrulline	0.6343	0.13887	-0.15585
Acetic acid/Glycolithocholic acid	0.6343	0.18599	-0.11939
Butyric acid/Carnitine	0.63223	0.11759	0.56346
Isovaleric acid/Myristoylcarnitine	0.63223	0.11395	-99
Cholic acid/Glutamic acid	0.63223	0.16553	-0.13713
Glycolithocholic acid/Tryptophan	0.63223	0.19136	-0.11657
Taurochenodeoxycholic acid/Propionylcarnitine	0.63223	0.099791	-0.92557
Carnitine/Proline	0.63223	0.14919	-0.13018
Carnosine/Ornithine	0.63223	0.08694	-0.20924
Isovaleric acid/Histidine	0.63017	0.19114	0.14304
Arginine/Carnosine	0.63017	0.087364	-0.28463
Taurocholic acid/Valine	0.63017	0.16573	-0.11736
Acetic acid/Carnitine	0.6281	0.12106	3.7391
Glycochenodeoxycholic acid/Phenylalanine	0.6281	0.1467	-0.061752
Glycolithocholic acid/Arginine	0.6281	0.14999	-0.10217
Ursodeoxycholic acid/Glutamic acid	0.6281	0.14787	-0.093964
Creatinine/Propionylcarnitine	0.6281	0.13921	0.22066
Cholic acid/Valine	0.62707	0.12453	-0.19612
Glycocholic acid/Taurocholic acid	0.62707	0.16754	-0.58608
Isovaleric acid/Glycochenodeoxycholic acid	0.62603	0.14383	-0.19879
Glycochenodeoxycholic acid/Tryptophan	0.62603	0.17544	-0.11288
Histidine/Propionylcarnitine	0.625	0.14824	0.11469
Cholic acid/Cystine	0.62397	0.18619	-0.21828
Ursodeoxycholic acid/Valine	0.62397	0.10631	-0.14751
Isobutyric acid/Glycochenodeoxycholic acid	0.6219	0.20098	-0.1871
Butyric acid/Cholic acid	0.6219	0.19751	-0.30066
Glycolithocholic acid/Valine	0.6219	0.12083	-0.1188
Carnitine/Citrulline	0.6219	0.14257	-0.17851
Isoleucine/Tryptophan	0.6219	0.15194	0.15872
Leucine/Methionine	0.6219	0.064054	0.29423
Carnosine/Cystathionine	0.61777	0.1381	1.4934
Isovaleric acid	0.6157	0.29	-0.087096
Isobutyric acid/Valeric acid	0.6157	0.16687	-0.96432
Butyric acid/Carnosine	0.6157	0.18212	0.69767
Isovaleric acid/Carnosine	0.6157	0.14996	0.47422
Butyrylcarnitine/Carnosine	0.6157	0.1446	0.13046
Citrulline/Myristoylcarnitine	0.6157	0.19524	-0.098939
Carnitine	0.6157	0.297	0.058717
Carnitine/Lysine	0.6157	0.12628	-0.11544
Isovaleric acid/Cholic acid	0.61364	0.18695	-0.41299
Isovaleric acid/Ursodeoxycholic acid	0.61364	0.18917	-0.37818
Isobutyric acid/Carnosine	0.61157	0.18515	0.33559
Butyric acid/Glycolithocholic acid	0.61157	0.19833	-0.13982
Glycolithocholic acid	0.60744	0.1985	-0.64889
Arginine/Histidine	0.60744	0.15184	-3.6588
Carnitine/Valine	0.60537	0.18702	-0.37879
Propionylcarnitine	0.60537	0.16955	-0.87844
Glutamic acid/Octanoylcarnitine	0.60331	0.17711	-0.062573
Glycodeoxycholic acid	0.60124	0.44886	0.28503
Acetic acid/Glycochenodeoxycholic acid	0.59917	0.15708	-0.1158
Cholic acid	0.59711	0.2614	0.6944
Glutamic acid	0.59711	0.24706	-0.037747
Butyric acid/Glycochenodeoxycholic acid	0.59711	0.17095	-0.14095
Carnosine/Phenylalanine	0.59504	0.18939	-0.13216
Lithocholic acid	0.58781	0.76874	-0.043858
Octanoylcarnitine/Valine	0.58678	0.16015	-0.093105
Glycocholic acid/Propionylcarnitine	0.58574	0.19563	-0.85029
Deoxycholic acid/Glycochenodeoxycholic acid	0.58264	0.18136	-0.15289
Myristoylcarnitine	0.58161	0.49596	0.059981
Isoleucine/Methionine	0.58161	0.18422	1.2432
Taurochenodeoxycholic acid	0.58058	0.52769	-1.0274
Isobutyric acid	0.57645	0.47328	-0.068156
Acetic acid	0.57231	0.44711	-0.037467
Taurocholic acid	0.57231	0.36423	-0.57691
Arginine	0.57231	0.39253	-0.041351
Deoxycholic acid/Ursodeoxycholic acid	0.57025	0.17726	-0.30277
Tryptophan	0.56818	0.51132	-0.044022
Putrescine	0.56612	0.50353	-0.11556
Cystathionine	0.56405	0.59165	-0.056257
Palmitoylcarnitine	0.56405	0.79328	0.045893
Glycochenodeoxycholic acid	0.55992	0.17025	1.4614
Taurolithocholic acid	0.55992	0.59912	-0.24364
Histidine	0.55888	0.70214	0.017263
Ursodeoxycholic acid	0.55579	0.31159	0.16091
Valine	0.55372	0.33285	-0.061728
Creatinine	0.54752	0.5506	0.080643
Octanoylcarnitine	0.54442	0.30577	-99
Citrulline	0.54132	0.63123	-0.026525
Deoxycholic acid	0.53719	0.54978	-0.038418
Acetylcarnitine	0.53512	0.83282	0.032947
Methionine	0.53409	0.82448	-0.012338
Butyrylcarnitine	0.53202	0.68349	-0.087262
Valeric acid	0.53099	0.93895	-0.0070892
Ornithine	0.53099	0.7366	-0.020533
Butyric acid	0.52893	0.45321	-0.047876
Chenodeoxycholic acid	0.52893	0.69964	0.13459
Phenylalanine	0.52893	0.66966	-0.013902
Cystine	0.52479	0.66065	-0.028667
Leucine	0.52376	0.86146	0.0089732
Isoleucine	0.52169	0.89934	0.0069264
Caproic acid	0.52066	0.93995	0.98263
Taurodeoxycholic acid	0.52066	0.88586	-0.5668
Kynurenic acid	0.5186	0.90566	-0.02665
Carnosine	0.51446	0.51495	0.05487
Lysine	0.51446	0.84547	-0.0061142
Proline	0.5124	0.90868	-0.0039121
Serotonine	0.50826	0.90657	0.015629
Propionic acid	0.5062	0.7258	-0.02236
Glycocholic acid	0.50517	0.97102	-0.38413
Hydroxy-proline	0.50517	0.9513	-0.0060783
Glutamine	0.50413	0.9036	-0.0081331
Taurine	0.50207	0.93968	0.0076127
Isovalerylcarnitine	0.50207	0.96037	0.011736
Tyrosine	0.5	0.84979	-0.012373

## Sheet: B_multivariate_biomarkers
Name	Rank Freq.	Importance	M0	M3m
Isovaleric acid/Valeric acid	1	0.0423623	High	Low
Leucine/Tryptophan	1	0.0137365	Low	High
Isoleucine/Tryptophan	1	0.0111725	Low	High
Cholic acid/Glycocholic acid	1	0.0096947	Low	High
Carnitine/Propionylcarnitine	1	0.00795049	Low	High
Carnosine/Propionylcarnitine	1	0.00695235	Low	High
Myristoylcarnitine/Propionylcarnitine	1	0.00629268	Low	High
Propionylcarnitine	1	0.00623074	High	High
Leucine/Methionine	0.98	0.0171675	Low	High
Glycochenodeoxycholic acid/Propionylcarnitine	0.98	0.00832319	Low	High
Glycolithocholic acid/Propionylcarnitine	0.98	0.00411673	Low	High
Isovaleric acid/Carnosine	0.98	0.00320745	High	Low
Isobutyric acid/Valeric acid	0.96	0.0190556	High	Low
Glycocholic acid	0.96	0.0130688	High	Low
Ursodeoxycholic acid/Propionylcarnitine	0.96	0.00630585	Low	High
Taurochenodeoxycholic acid	0.94	0.0111812	Low	High
Octanoylcarnitine/Propionylcarnitine	0.94	0.00929758	High	High
Butyrylcarnitine/Carnosine	0.94	0.00721961	High	Low
Butyrylcarnitine/Myristoylcarnitine	0.94	0.00645039	High	Low
Carnosine/Ornithine	0.92	0.0119404	Low	High
Deoxycholic acid	0.92	0.00852125	High	Low
Histidine/Propionylcarnitine	0.92	0.00488304	Low	High
Taurodeoxycholic acid	0.9	0.0158207	High	Low
Kynurenic acid	0.9	0.0153462	Low	High
Acetylcarnitine/Propionylcarnitine	0.9	0.00626219	Low	High
Carnosine/Phenylalanine	0.9	0.00491659	Low	High
Cholic acid/Propionylcarnitine	0.9	0.00375108	Low	High
Isovaleric acid	0.88	0.00350243	High	Low
Isovaleric acid/Carnitine	0.88	0.00305963	High	Low
Isoleucine/Methionine	0.86	0.00687241	High	High
Butyrylcarnitine/Carnitine	0.86	0.00567516	High	Low
Carnitine/Phenylalanine	0.86	0.00519125	Low	High
Deoxycholic acid/Glycochenodeoxycholic acid	0.86	0.00497644	High	Low
Isovaleric acid/Myristoylcarnitine	0.86	0.00460137	High	Low
Butyric acid/Carnosine	0.84	0.00256006	High	Low
Isovaleric acid/Glycolithocholic acid	0.84	0.00199752	High	Low
Taurocholic acid	0.82	0.00624137	High	High
Isovaleric acid/Glycochenodeoxycholic acid	0.82	0.00260823	High	Low
Palmitoylcarnitine	0.8	0.00617513	Low	High
Glutamic acid/Proline	0.8	0.00584389	High	Low
Octanoylcarnitine	0.8	0.00519958	High	High
Deoxycholic acid/Glycolithocholic acid	0.8	0.00486882	High	Low
Butyric acid/Myristoylcarnitine	0.8	0.00470316	High	Low
Taurolithocholic acid	0.8	0.00458312	Low	High
Cholic acid/Putrescine	0.8	0.00419748	Low	High
Glycochenodeoxycholic acid/Phenylalanine	0.8	0.00395458	Low	High
Arginine/Carnosine	0.8	0.00298745	High	Low
Caproic acid	0.78	0.00739868	High	High
Glycodeoxycholic acid/Propionylcarnitine	0.78	0.00572385	Low	High
Carnitine/Ornithine	0.78	0.00553787	Low	High
Propionic acid	0.78	0.00525668	High	Low
Leucine	0.78	0.00197555	Low	High
Butyrylcarnitine	0.76	0.00233633	Low	High
Glycodeoxycholic acid	0.74	0.0111271	Low	High
Phenylalanine	0.74	0.0033751	High	Low
Glutamic acid/Myristoylcarnitine	0.74	0.0030211	High	Low
Glutamic acid/Lysine	0.72	0.00569978	High	Low
Taurocholic acid/Valine	0.72	0.00371855	Low	High
Taurocholic acid/Arginine	0.72	0.0034237	Low	High
Deoxycholic acid/Ursodeoxycholic acid	0.7	0.0066695	High	Low
Chenodeoxycholic acid	0.7	0.00393063	Low	High
Lithocholic acid	0.7	0.00363202	High	Low
Putrescine	0.7	0.00356403	High	Low
Isovaleric acid/Histidine	0.7	0.00328692	High	Low
Arginine/Myristoylcarnitine	0.7	0.00305902	High	Low
Octanoylcarnitine/Valine	0.7	0.00255429	Low	High
Carnosine/Glutamic acid	0.7	0.00242754	Low	High
Isobutyric acid/Myristoylcarnitine	0.7	0.0022854	High	Low
Glycochenodeoxycholic acid/Glutamic acid	0.7	0.00202835	Low	High
Isovaleric acid/Ursodeoxycholic acid	0.7	0.00182147	High	Low
Carnosine/Tryptophan	0.68	0.00243521	Low	High
Carnitine/Citrulline	0.68	0.00231646	Low	High
Citrulline/Myristoylcarnitine	0.68	0.00215832	High	Low
Isoleucine	0.68	0.00153638	Low	High
Citrulline	0.68	0.00143002	High	Low
Tyrosine	0.66	0.00678296	High	Low
Creatinine	0.66	0.00345086	Low	High
Glutamic acid/Octanoylcarnitine	0.66	0.0022426	High	Low
Arginine/Carnitine	0.66	0.00173834	High	Low
Isobutyric acid/Carnosine	0.66	0.00147995	High	Low
Glycochenodeoxycholic acid/Arginine	0.64	0.00251634	Low	High
Taurolithocholic acid/Propionylcarnitine	0.64	0.00236678	Low	High
Butyric acid/Glycochenodeoxycholic acid	0.64	0.0019637	High	Low
Butyric acid/Glycolithocholic acid	0.64	0.00110324	High	Low
Serotonine	0.62	0.00319361	High	High
Taurochenodeoxycholic acid/Propionylcarnitine	0.62	0.00227785	Low	High
Arginine/Histidine	0.62	0.00226621	High	Low
Glycochenodeoxycholic acid	0.62	0.00145052	High	Low
Creatinine/Propionylcarnitine	0.6	0.00355703	Low	High
Butyric acid	0.6	0.00262816	Low	High
Histidine/Tryptophan	0.6	0.00254775	Low	High
Myristoylcarnitine/Tryptophan	0.6	0.00245878	Low	High
Carnitine/Glutamic acid	0.6	0.00182892	Low	High
Glycolithocholic acid/Glutamic acid	0.6	0.00156051	Low	High
Valeric acid	0.58	0.00267764	Low	High
Glycocholic acid/Taurocholic acid	0.58	0.00246545	High	Low
Ursodeoxycholic acid	0.58	0.00155606	Low	High
Carnitine/Proline	0.58	0.00151054	Low	High
Glycolithocholic acid/Arginine	0.58	0.00115248	Low	High
Cystine	0.56	0.00276948	High	Low
Ornithine	0.56	0.0024245	High	Low
Butyric acid/Carnitine	0.56	0.00240323	High	Low
Glutamic acid/Histidine	0.56	0.00213372	High	Low
Carnosine/Citrulline	0.56	0.00171634	Low	High
Acetylcarnitine	0.56	0.00141332	High	Low
Arginine	0.56	0.00130733	High	Low
Hydroxy-proline	0.54	0.00341477	High	Low
Taurine	0.54	0.00286283	High	Low
Carnosine/Cystathionine	0.54	0.00280097	Low	High
Glycochenodeoxycholic acid/Valine	0.5	0.00237792	Low	High
Glycocholic acid/Propionylcarnitine	0.5	0.00220717	Low	High
Cholic acid/Butyrylcarnitine	0.5	0.0015862	Low	High
Taurocholic acid/Propionylcarnitine	0.5	0.00137904	High	High
Glutamic acid	0.5	0.00130388	High	Low
Carnitine/Tryptophan	0.5	0.00125038	Low	High
Carnitine/Lysine	0.5	0.00100721	Low	High
Isobutyric acid/Glycochenodeoxycholic acid	0.5	0.000993406	High	Low
Carnitine/Cystathionine	0.48	0.00189121	Low	High
Valine	0.48	0.00177532	High	Low
Glycolithocholic acid/Valine	0.48	0.00130292	Low	High
Glutamine	0.48	0.00101951	High	Low
Ursodeoxycholic acid/Glutamic acid	0.46	0.00147807	Low	High
Glycolithocholic acid	0.46	0.00108217	Low	High
Acetic acid/Myristoylcarnitine	0.44	0.00139122	High	Low
Histidine	0.44	0.00126142	Low	High
Isovalerylcarnitine	0.44	0.000951066	High	Low
Isobutyric acid	0.44	0.0008851	High	Low
Isovaleric acid/Cholic acid	0.44	0.000843588	High	Low
Ursodeoxycholic acid/Valine	0.42	0.00179361	Low	High
Carnitine/Valine	0.42	0.00101754	Low	High
Glycolithocholic acid/Tryptophan	0.42	0.000977719	Low	High
Butyric acid/Cholic acid	0.42	0.000842773	High	Low
Proline	0.42	0.000749409	High	Low
Isobutyric acid/Carnitine	0.4	0.00127081	High	Low
Glycochenodeoxycholic acid/Tryptophan	0.4	0.0012085	Low	High
Myristoylcarnitine	0.38	0.000871084	Low	High
Isobutyric acid/Glycolithocholic acid	0.38	0.000839317	High	Low
Lysine	0.36	0.000913948	High	Low
Cystathionine	0.34	0.00119333	High	Low
Cholic acid/Arginine	0.34	0.000819936	Low	High
Cholic acid/Valine	0.34	0.000680645	Low	High
Tryptophan	0.32	0.000762275	High	Low
Acetic acid/Glycolithocholic acid	0.32	0.000543913	High	Low
Acetic acid/Glycochenodeoxycholic acid	0.32	0.000465793	High	Low
Cholic acid/Cystine	0.3	0.000700936	Low	High
Acetic acid/Carnitine	0.3	0.000558507	High	Low
Carnosine	0.28	0.000505462	High	Low
Acetic acid	0.26	0.000567325	High	Low
Cholic acid	0.24	0.000581668	Low	High
Methionine	0.24	0.000499225	Low	High
Cholic acid/Glutamic acid	0.22	0.00048029	Low	High
Carnitine	0.2	0.000468271	Low	High
