# Supplementary material for: Gut microbiome encoded purine and amino acid pathways present prospective biomarkers for predicting metformin therapy efficacy in newly diagnosed T2D patients
Source: Gut Microbes. 2024 Jun 13;16(1):2361491. doi: 10.1080/19490976.2024.2361491 (PMC11178274; doi:10.1080/19490976.2024.2361491)
Supplement: Supplemental Material [file KGMI_A_2361491_SM1991.zip › Supplementary/Supplementary file 9.xlsx]

## Sheet: Health and lifestyle data
Variable	Data	All (n=155)	Responders (R) (n=50)	Non-responders (NR) (n=55)	R	NR	p-value*
			Absolute values		Percentage (%)
Antibiotic use within the past 2 months							0.192
	Yes	23	10	7	20	12.7273
	No	125	39	45	78	81.8182
	No data	7	1	3	2	5.45455
Use of immunosuppressive medication within the past 2 months							-
	Yes	0	0	0	0	0
	No	151	50	52	100	94.5455
	No data	4	0	3	0	5.45455
Use of corticosteroids within the past 2 monts							-
	Yes	0	0	0	0	0
	No	151	50	52	100	94.5455
	No data	4	0	3	0	5.45455
Use of any probiotics (in form of pills) within the past 2 months							0.216
	Yes	7	3	2	6	3.63636
	No	144	47	50	94	90.9091
	No data	4	0	3	0	5.45455
Diarrhea during the past week							0.071
	Yes	27	10	13	20	23.6364
	No	121	40	37	80	67.2727
	No data	7	0	5	0	9.09091
History of autoimmune diseases							0.05
	No	120	44	39	88	70.9091
	T1D	1	0	0	0	0
	Celiac disease	0	0	0	0	0
	Hashimoto's thyroiditis	5	1	2	2	3.63636
	Graves' disease	0	0	0	0	0
	Crohn's disease	1	0	1	0	1.81818
	Psoriasis	4	2	2	4	3.63636
	Rheumatoid arthritis	4	0	1	0	1.81818
	Other	8	2	4	4	7.27273
	No data	12	1	6	2	10.9091
History of gastrointestinal diseases							0.527
	No	89	28	27	56	49.0909
	Gastritis	28	7	13	14	23.6364
	Duodenitis	3	0	2	0	3.63636
	Gastric or duodenal ulcers	9	2	4	4	7.27273
	Irritable bowel syndrome	1	1	0	2	0
	Lactose intolerance	2	0	0	0	0
	Hepatitis	6	2	3	4	5.45455
	Pancreatitis	8	6	0	12	0
	Other	15	6	6	12	10.9091
	No data	9	2	5	4	9.09091
History of cardiovascular diseases							0.406
	Yes	131	39	49	78	89.0909
	No	10	5	3	10	5.45455
	No data	14	6	3	12	5.45455
The type of daily diet							0.586
	Omnivore	133	45	45	90	81.8182
	Vegetarian	0	0	0	0	0
	Vegan	0	0	0	0	0
	Raw food diet	1	0	1	0	1.81818
	Other	12	3	5	6	9.09091
	No data	9	2	4	4	7.27273
Vegetable consumption frequency							0.415
	1-2 times a week	15	4	6	8	10.9091
	3-4 times a week	31	11	11	22	20
	5-6 times a week	22	6	9	12	16.3636
	7+ times a week	83	29	26	58	47.2727
	No data	4	0	3	0	5.45455
Dairy consumption frequency							0.509
	None	4	1	1	2	1.81818
	1-2 times a week	37	15	13	30	23.6364
	3-4 times a week	31	7	12	14	21.8182
	5-6 times a week	22	9	8	18	14.5455
	7+ times a week	56	18	18	36	32.7273
	No data	5	0	3	0	5.45455
Meat consumption frequency							0.305
	None	3	2	1	4	1.81818
	1-2 times a week	11	4	2	8	3.63636
	3-4 times a week	44	13	19	26	34.5455
	5-6 times a week	32	12	12	24	21.8182
	7+ times a week	59	19	17	38	30.9091
	No data	6	0	4	0	7.27273
Grain consumption frequency							0.565
	None	2	1	1	2	1.81818
	1-2 times a week	20	8	7	16	12.7273
	3-4 times a week	27	6	10	12	18.1818
	5-6 times a week	23	10	9	20	16.3636
	7+ times a week	79	25	25	50	45.4545
	No data	4	0	3	0	5.45455
Use of non-nutritive sweeteners							0.063
	Yes	25	12	6	24	10.9091
	No	126	38	46	76	83.6364
	No data	4	0	3	0	5.45455
Currently smoking							0.265
	Yes	40	16	12	32	21.8182
	No	113	33	43	66	78.1818
	No data	2	1	0	2	0
Alcohol consumtion							0.59
	None	25	8	10	16	18.1818
	In rare cases	92	27	36	54	65.4545
	1-2 times a week	28	10	6	20	10.9091
	At least 3 times a week	6	3	2	6	3.63636
	Every day	1	0	1	0	1.81818
	No data	3	2	0	4	0
Evaluation of the current lifestyle and activity level							0.061
	Physically inactive: mostly sitting, sleeping, driving with a car; physical activities less than 1 hour a week	32	5	14	10	25.4545
	Physically low active: going on walks, walking to shops; physical activities less than 4 hours a week	97	36	38	72	69.0909
	Physically active: working a heavy physical job, often rides a bike, going on runs, swimming; physical activities more than 4 times a week	23	8	3	16	5.45455
	No data	3	1	0	2	0
Regularly used medications
	ACE inhibitors	76	26	28	52	50.9091	1
	Adrenergic blockers	48	15	21	30	38.1818	0.5
	Statins	38	9	15	18	27.2727	0.37
	Angiotensin receptor blockers (ARBs)	17	4	7	8	12.7273	0.637
	Thyroxine	6	1	2	2	3.63636	1
	Diuretics	49	13	21	26	38.1818	0.261
	Calcium channel blockers	41	17	14	34	25.4545	0.456
	Proton pump inhibitors	8	3	4	6	7.27273	1
* - p-value calculated by comparing the groups of Responders and Non-responders
